# Supplementary material for: Metabolome Profiling of Yokukansan in Preventing Postoperative Delirium in Elderly Cancer Patients: A Reverse Translational Study
Source: Psychiatry Clin Neurosci. 2025 Aug 5;79(10):685–96. doi: 10.1111/pcn.13875 (PMC12498125; doi:10.1111/pcn.13875)
Supplement: Supplementary file 2 — Data S1. [file PCN-79-685-s002.xlsx]

## Sheet: Suppl_Table1
Supplementary Table 1. Results of the patient's plasma metabolome analysis
		group	Placebo	Placebo	Placebo	Placebo	Placebo	Placebo	Placebo	Placebo	Placebo	Placebo	Placebo	Placebo	Placebo	Placebo	Placebo	Placebo	Placebo	Placebo	Placebo	Placebo	Placebo	Placebo	Placebo	Placebo	Placebo	Placebo	Placebo	Placebo	Placebo	Placebo	Placebo	Placebo	Placebo	Placebo	Placebo	Placebo	Placebo	Placebo	YKS	YKS	YKS	YKS	YKS	YKS	YKS	YKS	YKS
Class	Instrument	PD/Non-PD	PD	PD	PD	PD	PD	PD	PD	PD	PD	PD	PD	PD	PD	PD	PD	PD	PD	Non-PD	Non-PD	Non-PD	Non-PD	Non-PD	Non-PD	Non-PD	Non-PD	Non-PD	Non-PD	Non-PD	Non-PD	Non-PD	Non-PD	Non-PD	Non-PD	Non-PD	Non-PD	Non-PD	Non-PD	Non-PD	PD	PD	PD	PD	PD	PD	PD	PD	PD
AmA	LC-MS/MS	4-Hydroxyproline	0.227667	0.158351	0.257873	0.141201	0.127836	0.292108	0.159978	0.413266	0.220418	0.1732	0.170188	0.126542	0.19568	0.191791	0.151791	0.169672	0.118082	0.148204	0.159662	0.142863	0.135889	0.229599	0.161595	0.150168	0.240748	0.165027	0.15509	0.137759	0.157591	0.193058	0.135588	0.122448	0.16588	0.199008	0.18272	0.175938	0.151251	0.190222	0.142263	0.115126	0.124852	0.178721	0.155728	0.160613	0.157454	0.152237	0.211562
AmA	LC-MS/MS	Alanine	0.442398	0.645848	0.526499	0.628588	0.469376	0.320537	0.409032	0.513832	0.622905	0.388099	0.504369	0.560285	0.70215	1.49346	0.603779	0.262637	0.461721	0.433242	0.60491	0.576021	0.662654	0.478574	0.690027	0.70864	0.524136	0.444547	0.353688	0.590398	0.653204	0.435755	0.562303	0.378137	0.652994	0.401988	0.586083	0.339827	0.429191	0.488921	0.553435	0.40935	0.601816	0.743164	0.320509	0.723698	0.667684	0.670419	0.326393
AmA	LC-MS/MS	Arginine	1.46056	1.2963	1.61221	1.41474	1.22919	1.21176	0.689776	1.55103	1.45126	1.05035	1.56587	1.3334	1.78716	4.35999	1.59048	0.425543	1.05299	1.13722	1.90396	1.54276	1.70402	1.16938	1.34806	1.47264	0.903524	0.953981	0.994044	1.28216	1.39983	1.28439	1.12908	1.10728	1.5328	1.28914	1.03405	1.04922	1.42886	1.70287	1.56239	1.25321	1.42277	1.77556	0.674737	2.26443	2.07854	1.23482	1.01081
AmA	LC-MS/MS	Asparagine	0.073045	0.0934374	0.108956	0.0771685	0.0816599	0.0595751	0.0389488	0.0872257	0.0702284	0.0707314	0.0800047	0.0872191	0.0708164	0.113129	0.0710989	0.0485376	0.0848818	0.0940156	0.0954103	0.0786051	0.0947689	0.054947	0.125339	0.0783218	0.0590611	0.0588989	0.0662035	0.152167	0.0796614	0.0758551	0.0820413	0.073725	0.0927258	0.0548637	0.0812718	0.0781471	0.0683576	0.102864	0.0744073	0.0806674	0.0739936	0.109642	0.0384616	0.102988	0.0962635	0.0787365	0.0628906
AmA	LC-MS/MS	Aspartic acid	0.025952	0.0230627	0.0291226	0.0257276	0.0292133	0.0246847	0.0275592	0.0192381	0.0221989	0.0284049	0.0255866	0.0248133	0.028892	0.138569	0.0245813	0.0196949	0.0275335	0.022089	0.0260733	0.0213722	0.0290037	0.0286357	0.0236277	0.0243148	0.0210551	0.0256496	0.0259327	0.0246276	0.0264451	0.0197639	0.0271795	0.0297668	0.0253592	0.0254682	0.0240117	0.0253599	0.0239923	0.0308918	0.0218929	0.028212	0.0217913	0.0345772	0.0241944	0.0338861	0.0240093	0.0266183	0.0294926
AmA	LC-MS/MS	Cysteine	0.00326397	0.00215533	0.00272934	0.00277917	0.00221062	0.00265304	0.00329993	0.00329794	0.00277823	0.00306935	0.00272413	0.0020302	0.00345187	0.00408506	0.00373065	0.0023658	0.00262742	0.00259921	0.00383486	0.00254046	0.00264518	0.00315319	0.00466333	0.00260735	0.0029937	0.00332724	0.00288421	0.00232447	0.00260328	0.00286211	0.00277637	0.0021047	0.00305189	0.00302603	0.00258714	0.00212897	0.00233078	0.00232064	0.00270892	0.00202028	0.00214458	0.00357867	0.00262967	0.00427193	0.00363778	0.00345957	0.00188206
AmA	LC-MS/MS	Glutamic acid	0.57426	0.706683	0.543996	0.895042	0.711931	0.692399	0.663388	0.656504	0.76998	0.793076	0.637474	0.714738	1.08521	0.980224	0.663304	0.288135	0.549351	0.753364	0.632088	0.564384	0.77728	0.496917	0.442975	0.691437	0.496576	0.582104	0.462186	0.617935	0.731596	0.620363	0.665074	0.631049	0.684149	0.457712	0.469161	0.525244	0.49351	0.749435	0.667271	0.76889	0.708303	0.838928	0.627853	0.775561	0.445172	0.650498	0.881052
AmA	LC-MS/MS	Glutamine	4.07451	3.69236	3.62614	3.48816	3.22298	2.8612	2.91669	3.36308	3.24713	3.02671	3.18234	3.26657	3.58324	2.91372	3.44101	2.81875	3.19753	3.41811	3.44977	3.62978	3.82973	3.06617	3.98411	3.58091	3.12527	2.80445	2.91116	3.59505	3.13605	3.4475	3.49524	3.26001	4.25559	3.04119	3.28078	3.23928	3.50073	3.69779	3.37001	3.32892	3.25512	3.73019	2.96486	3.80228	3.23274	3.35317	3.3095
AmA	LC-MS/MS	Glycine	0.091146	0.0709495	0.102261	0.0526926	0.0789061	0.0536917	0.0399864	0.104443	0.147104	0.0690037	0.0638709	0.069206	0.0736461	0.347974	0.0691426	0.0403173	0.089998	0.0979305	0.116316	0.109578	0.0890168	0.0527734	0.0998488	0.074605	0.0677903	0.0611674	0.0415443	0.0735019	0.0632195	0.0773233	0.152846	0.0727962	0.0954351	0.0670507	0.0520055	0.0734448	0.0545228	0.0872427	0.105306	0.0910802	0.0637344	0.0865599	0.0377114	0.114831	0.0927649	0.0771351	0.0769057
AmA	GC-MS/MS	Ornithine	0.377986	1.06635	0.968183	0.942995	1.32517	3.0539	0.530265	2.03008	1.08609	1.03245	1.34509	0.751217	0.80844	2.38092	0.656225	1.08608	0.589836	1.18531	0.792372	0.951204	1.09798	1.10265	1.06521	1.44347	1.5035	1.38436	1.19002	0.928896	1.30405	1.44245	0.906383	0.830768	0.77292	1.7905	1.53925	0.803399	0.82938	0.799973	1.34342	1.19141	1.08174	1.60888	1.02043	0.727228	2.36676	0.498015	1.13587
AmA	GC-MS/MS	Proline	0.130611	0.223753	0.337667	0.287789	0.384161	0.484773	0.303514	0.679234	0.356494	0.251776	0.461236	0.276881	0.251464	2.27811	0.1992	0.389693	0.156194	0.305526	0.265129	0.651751	0.229866	0.400708	0.342094	0.454993	0.459588	0.438975	0.264895	0.262968	0.411439	0.338005	0.565329	0.242231	0.186815	0.377274	0.507507	0.156612	0.208788	0.269555	0.294107	0.223978	0.184054	0.359906	0.259214	0.282733	0.335037	0.186436	0.218494
AmA	LC-MS/MS	Serine	0.411051	0.395516	0.409925	0.264625	0.282965	0.264519	0.265437	0.204033	0.386515	0.313861	0.341796	0.309199	0.321681	1.11104	0.306783	0.332822	0.402717	0.361143	0.522047	0.31417	0.366855	0.372203	0.342804	0.398572	0.390758	0.473177	0.336946	0.352075	0.327059	0.254116	0.468688	0.323767	0.463722	0.367624	0.360285	0.331505	0.186798	0.309821	0.301871	0.395853	0.294991	0.424236	0.280736	0.46509	0.324656	0.343707	0.313325
AmA	LC-MS/MS	Tyrosine	0.583422	0.757552	0.875506	0.927219	0.625904	0.549001	0.335482	0.550994	0.633429	0.512836	0.520977	0.79868	0.613412	1.09602	0.724318	0.351346	0.580308	0.558489	0.799252	0.711611	1.15677	0.528678	0.842561	0.969054	0.485983	0.556515	0.494973	0.98339	0.783912	0.573211	0.438671	0.619697	1.05617	0.42412	0.687902	0.533943	0.507325	0.786584	0.709238	0.78683	0.943939	0.850264	0.376331	1.07846	0.662692	0.772137	0.724364
BCAmA	LC-MS/MS	Isoleucine	2.26678	3.63027	2.2439	3.61982	2.89006	2.38914	1.63202	2.64915	2.21716	2.51499	2.13065	2.13029	3.17008	7.2956	2.70073	2.20124	2.14369	2.06721	3.25167	1.9226	3.15894	2.43069	5.89805	3.343	2.39864	2.3555	1.74963	2.77719	2.4463	2.99024	2.01383	2.49006	2.28677	2.50931	1.75482	2.73222	2.01989	2.57626	2.51349	2.85882	2.68302	3.21481	1.61985	4.01024	3.13555	2.7564	2.28902
BCAmA	LC-MS/MS	Leucine	0.669585	2.08246	1.06508	1.85161	1.7922	1.19052	1.09787	1.56913	0.847581	1.30848	1.27898	1.3661	1.47027	3.61245	1.48669	1.00829	1.52707	0.875033	1.6201	1.09347	2.0388	1.24356	3.10742	1.61836	1.29799	1.1592	1.18849	1.93281	1.75547	1.84401	0.998933	1.73948	1.35583	1.2883	1.15568	1.46294	1.37789	1.87462	1.36372	1.72715	1.71418	1.80088	1.09976	1.95594	1.77597	1.24303	1.4879
BCAmA	GC-MS/MS	Valine	0.154511	0.826112	0.383184	0.730179	0.718094	0.541988	0.470053	0.645907	0.344724	0.483744	0.585952	0.556532	0.510322	3.89292	0.503671	0.472804	0.516828	0.362537	0.494047	0.396551	0.647195	0.515086	0.878852	0.596327	0.57136	0.532285	0.471508	0.713911	0.688614	0.712126	0.32106	0.623149	0.393248	0.447896	0.423367	0.478784	0.528328	0.581982	0.545278	0.552471	0.669831	0.569176	0.4705	0.607692	0.637774	0.41591	0.48145
EsAmA	LC-MS/MS	Histidine	0.398699	0.732782	0.518211	0.663589	0.599381	0.453679	0.582515	0.790466	0.431333	0.413218	0.49007	0.684036	0.702783	2.66189	0.662753	0.333574	0.634094	0.415656	0.731043	0.62997	0.742867	0.481061	0.794089	0.702086	0.531718	0.494616	0.564715	0.842355	0.683682	0.612989	0.430052	0.569336	0.73382	0.410382	0.564404	0.399406	0.582764	0.85947	0.609164	0.62797	0.708095	0.898852	0.509337	0.90822	0.531472	0.611854	0.387967
EsAmA	LC-MS/MS	Lysine	0.376102	0.878351	0.760837	0.813841	0.916737	0.109329	0.0873189	0.752948	0.600087	0.367594	0.64394	1.0011	0.829367	3.80153	0.783361	0.0418263	0.513782	0.51838	1.25047	0.710807	0.961228	0.119891	0.79535	0.642031	0.144475	0.120212	0.103605	0.91046	0.641992	0.694117	0.738988	0.798858	0.806977	0.144219	0.334914	0.564924	0.696429	0.913291	0.790643	0.785088	0.759085	1.1043	0.0691074	0.998325	1.1384	0.756086	0.551302
EsAmA	GC-MS/MS	Methionine	0.0166907	0.04301	0.0351023	0.03646	0.0390457	0.031319	0.0218682	0.0361838	0.0447438	0.0246784	0.0300946	0.0445597	0.0234997	0.70276	0.0276916	0.0226615	0.0312637	0.0291277	0.0385317	0.032724	0.0435909	0.039206	0.0283875	0.0531846	0.0356704	0.0323901	0.0244414	0.0472091	0.0433393	0.0260491	0.0284234	0.0326175	0.0296579	0.0326594	0.0360924	0.0251509	0.0268411	0.0331235	0.0337603	0.0373914	0.0384391	0.0328607	0.0216416	0.0410669	0.0503714	0.0253291	0.0217586
EsAmA	GC-MS/MS	Phenylalanine	0.380773	1.23628	0.88351	1.25666	1.1009	1.23105	0.890401	1.28903	0.990074	0.992332	0.944379	1.17963	0.632534	8.26157	0.875624	0.690043	0.842224	0.745482	0.764923	1.10081	1.18678	1.15742	0.960061	1.4034	0.988979	1.17808	0.869978	1.23837	1.16923	1.25448	0.763402	0.954285	0.648415	1.12866	1.07666	0.876872	0.934723	0.876568	1.11385	1.18071	1.138	0.747023	0.973276	1.09791	1.32883	0.577071	1.04114
EsAmA	GC-MS/MS	Threonine	0.310797	0.706192	0.919437	0.456364	0.878633	0.540801	0.60176	1.16973	1.20522	0.710912	0.688547	0.920947	0.450944	6.6024	0.377974	0.672803	0.400774	0.651745	0.717773	0.62412	0.727692	0.69599	0.587103	0.834899	0.993998	0.969951	0.39736	0.78699	0.730336	0.574151	0.869089	0.63114	0.426352	0.632456	0.85633	0.554845	0.447319	0.707945	0.515872	0.642149	0.508005	0.568672	0.385656	0.659206	1.21433	0.523175	0.45521
EsAmA	LC-MS/MS	Tryptophan	0.293485	0.907316	0.614924	0.902959	0.836907	0.48394	0.535867	0.857924	0.75214	0.511144	0.820675	1.0296	1.01005	2.96024	0.754547	0.252915	0.532795	0.581633	0.992626	0.719943	1.04623	0.604635	1.27512	0.955154	0.468882	0.577047	0.378746	1.06826	0.904894	0.855797	0.576351	0.648597	0.84349	0.353344	0.49894	0.427022	0.791561	0.897379	0.729265	0.777479	0.966632	0.700772	0.383131	1.13021	0.542933	0.998311	0.600474
FFA	GC-MS/MS	Decanoic acid	0.120804	0.224076	0.172203	0.110675	0.0212348	0.194344	0.141806	0.155526	0.17161	0.129158	0.152148	0.154263	0.151632	0.0362933	0.192281	0.0911865	0.32752	0.131171	0.157847	0.229068	0.344973	0.0585583	0.19136	0.115414	0.094305	0.192317	0.229045	0.30052	0.273369	0.0306505	0.0601879	0.332108	0.190063	0.159051	0.282643	0.358169	0.0269772	0.108735	0.123909	0.305305	0.286157	0.163385	0.272775	0.191739	0.284237	0.214808	0.134069
FFA	GC-MS/MS	Lauric acid	0.0920988	0.113406	0.121872	0.112958	0.100859	0.115529	0.103212	0.10334	0.193563	0.143775	0.159497	0.141677	0.0819398	0.163108	0.0889447	0.0988913	0.135369	0.125979	0.0803674	0.102617	0.139367	0.162996	0.0952543	0.123849	0.0889932	0.102823	0.156054	0.116919	0.166843	0.125543	0.0808959	0.114855	0.0812478	0.133743	0.147739	0.133502	0.139663	0.103271	0.0979292	0.131917	0.138815	0.112187	0.148023	0.098496	0.14928	0.09439	0.112875
FFA	GC-MS/MS	Linoleic acid	0.1248	0.121212	0.268581	0.0648308	0.169134	0.0596845	0.0996817	0.119945	0.0815043	0.0969963	0.103652	0.163673	0.0981969	0.276946	0.154558	0.164779	0.191857	0.0893903	0.170302	0.087973	0.275429	0.141295	0.133016	0.0728316	0.0956396	0.109522	0.206142	0.199252	0.177054	0.0994668	0.0788454	0.20107	0.141671	0.25328	0.268798	0.325332	0.164241	0.228508	0.0778946	0.22711	0.202295	0.207891	0.255272	0.114714	0.612378	0.152444	0.171194
FFA	GC-MS/MS	Myristic acid	0.110881	0.117077	0.155374	0.0711688	0.103281	0.0589033	0.072046	0.0948932	0.162725	0.103577	0.125682	0.119321	0.0722005	0.14674	0.0887348	0.0623864	0.154607	0.114491	0.109193	0.089393	0.167597	0.133658	0.101979	0.0904729	0.0711856	0.0949954	0.163423	0.146559	0.14721	0.0990125	0.0701493	0.157384	0.0833196	0.161431	0.179858	0.174626	0.118989	0.120516	0.0663316	0.132033	0.189357	0.197064	0.133893	0.0917296	0.28926	0.0956367	0.162255
FFA	GC-MS/MS	Nonanoic acid	0.0642298	0.107918	0.0894839	0.0689616	0.106839	0.124276	0.112181	0.169017	0.141176	0.13226	0.147743	0.12843	0.100294	0.223259	0.0796647	0.062122	0.0926441	0.082423	0.0935334	0.102418	0.12062	0.115904	0.0891248	0.0838486	0.064902	0.0931782	0.137014	0.170111	0.161425	0.0804056	0.0451964	0.121111	0.0745441	0.100591	0.146217	0.1477	0.0983669	0.136141	0.0672966	0.0971762	0.133304	0.0989048	0.13329	0.0746868	0.0863346	0.086466	0.0964015
FFA	GC-MS/MS	Octanoic acid	0.0811843	0.217418	0.129668	0.109565	0.014165	0.208486	0.159249	0.181206	0.177205	0.124459	0.161956	0.171549	0.167747	0.0295061	0.161482	0.0661317	0.25078	0.0976191	0.156449	0.217286	0.308723	0.0608065	0.187271	0.112915	0.0802732	0.200636	0.181134	0.303939	0.251952	0.0176221	0.0493922	0.265682	0.159653	0.165704	0.233032	0.252276	0.0194985	0.104864	0.118374	0.320566	0.250217	0.137295	0.200486	0.214096	0.157283	0.183327	0.113293
FFA	GC-MS/MS	Oleic acid	0.848967	0.529003	1.26366	0.339742	0.717325	0.344543	0.485806	0.344523	0.670499	0.424349	0.542864	0.62324	0.413846	0.82313	0.775211	0.577152	0.832495	0.608422	1.01388	0.513026	1.10168	1.03833	0.848323	0.447383	0.485252	0.678636	1.1259	0.799715	0.842609	0.436001	0.485619	1.06942	0.735964	1.33482	1.14798	1.30216	0.479191	0.773413	0.316412	0.855848	0.833633	1.1349	1.10272	0.532781	2.38183	0.744643	0.972094
FFA	GC-MS/MS	Palmitic acid	2.30253	2.16598	3.10033	1.47399	2.40407	1.36418	1.66823	2.40249	2.22097	1.91733	1.74087	2.89436	1.84396	3.00829	2.69289	1.52976	2.65668	1.98931	2.87553	1.51136	3.51359	2.47147	2.3393	1.60047	1.48367	1.68406	2.57702	3.07546	2.64078	1.60022	1.42502	3.17098	3.24169	2.88178	3.26745	2.88443	2.3001	2.97714	1.33723	2.39252	3.02038	2.69432	2.75742	2.18873	4.29258	3.5401	2.64363
FFA	GC-MS/MS	Palmitoleic acid	0.0785633	0.0649787	0.101431	0.0211758	0.04469	0.0182764	0.0268887	0.0290125	0.103264	0.0417352	0.0571756	0.042853	0.0313782	0.0791581	0.0408978	0.035158	0.120819	0.0395838	0.060606	0.0597259	0.110598	0.08874	0.0706708	0.0423745	0.0247892	0.0466273	0.175072	0.0690279	0.125145	0.0348002	0.0433384	0.185677	0.0654989	0.09147	0.129287	0.133199	0.053189	0.0715614	0.0241638	0.052731	0.10579	0.0638268	0.0729358	0.0683184	0.320151	0.0737172	0.0728135
LM	LC-MS/MS	11,12-DHET	0.0710186	0.0351435	0.0647315	0.0289974	0.035544	0.0264585	0.0273336	0.0231784	0.0485091	0.0358393	0.0186285	0.0420369	0.0170584	0.0279448	0.0297756	0.0491486	0.0587504	0.0505333	0.036982	0.021476	0.082587	0.0487884	0.0440661	0.0411137	0.0401213	0.0496492	0.0514983	0.0262599	0.0453547	0.0501479	0.0549376	0.0552393	0.0258116	0.122617	0.0474594	0.0745548	0.0350902	0.045048	0.0198927	0.0342543	0.0371937	0.0742715	0.0531167	0.0209473	0.303338	0.0345962	0.0450378
LM	LC-MS/MS	12,13-DiHOME	0.17724	0.259204	0.190379	0.259401	1.85137	0.258704	0.313138	0.162114	0.16327	0.258146	0.454385	0.275022	0.166662	4.23887	0.335345	0.234113	0.757566	0.216072	0.262159	0.54563	0.348532	0.333881	0.23052	0.597387	0.453904	0.279043	1.2809	0.438675	0.456584	1.61192	0.282771	0.275319	0.155869	0.493128	1.47356	0.335564	2.57244	0.568943	0.352135	0.234742	0.46062	0.465726	0.438483	0.31965	1.03683	0.275955	0.20854
LM	LC-MS/MS	12-HETE	0.0228247	0.0143374	0.0443524	0.0151062	0.00955519	0.0395668	0.0322829	0.0235938	0.0149525	0.021264	0.0143799	0.0165281	0.0107284	0.0205451	0.0541401	0.0286421	0.0219043	0.0454865	0.0113693	0.0121977	0.0279694	0.0359697	0.0277957	0.0166376	0.0164503	0.0382919	0.0433359	0.0104039	0.016871	0.0232443	0.030021	0.0936659	0.0311118	0.06676	0.0337659	0.0325908	0.0261661	0.0198841	0.031527	0.0975945	0.0189577	0.0330272	0.0317994	0.0166082	0.0560395	0.011947	0.0458226
LM	LC-MS/MS	13-HODE	0.330287	0.16967	0.406936	0.388852	0.141252	0.139445	0.262128	0.0799247	0.230802	0.198206	0.257383	0.164238	0.123977	0.166802	0.278515	0.472692	0.323765	0.367198	0.232893	0.412815	0.406925	0.472309	0.201889	0.276344	0.328367	0.479174	0.476321	0.264125	0.174727	0.439647	0.313698	0.271716	0.202769	0.351728	0.507549	0.435941	0.163475	0.253266	0.254686	0.362705	0.29814	0.357064	0.420881	0.253708	0.779302	0.185774	0.175599
LM	LC-MS/MS	13-KODE	0.0556502	0.0184915	0.0655056	0.0448888	0.0193704	0.026998	0.031546	0.0143444	0.0470909	0.0234692	0.0406085	0.0238542	0.0246808	0.0298474	0.0213395	0.0981095	0.0468064	0.0544619	0.0296782	0.0394479	0.0400062	0.0613557	0.0166108	0.0265996	0.0564673	0.0499306	0.0371725	0.0331673	0.031042	0.041792	0.049224	0.0286854	0.0266548	0.029565	0.0559921	0.0486437	0.0332504	0.0337152	0.0311805	0.0306272	0.0389069	0.029517	0.028178	0.0202127	0.0526189	0.0219287	0.0259759
LM	LC-MS/MS	14,15-DHET	0.122431	0.0513878	0.106572	0.0339665	0.0471888	0.0432222	0.0419875	0.0540381	0.0632103	0.0526343	0.0266193	0.0638684	0.0295257	0.0591637	0.0437429	0.120754	0.100853	0.0776538	0.0475957	0.0400679	0.132506	0.0759348	0.0681846	0.0556453	0.0564119	0.0735485	0.0893134	0.0397238	0.0738558	0.0624055	0.098257	0.0852612	0.0444169	0.194137	0.0859101	0.15153	0.0509416	0.0716725	0.0263964	0.0562243	0.0739824	0.128052	0.0910268	0.0313789	0.672667	0.0450438	0.0795116
LM	LC-MS/MS	14,15-DiHETE	0.0286569	0.00853903	0.0106139	0.00838804	0.00448693	0.00276935	0.00147924	0.00812891	0.001775	0.00204711	0.0135125	0.0125768	0.00775203	0.00379344	0.00339281	0.0129608	0.010389	0.0247762	0.0101546	0.0109249	0.0273904	0.0105348	0.0205346	0.0143821	0.00496458	0.00725335	0.021784	0.0107799	0.0183418	0.00246099	0.015683	0.0338512	0.0061477	0.108266	0.0215074	0.0715027	0.00563266	0.00344322	0.00326857	0.00276072	0.0442128	0.0311728	0.0151345	0.00743511	0.421785	0.0154801	0.0173607
LM	LC-MS/MS	15-HETE	0.0225187	0.0128952	0.0211266	0.0151928	0.00925692	0.0208129	0.0178599	0.0114612	0.0146715	0.0117592	0.0147156	0.0118811	0.00817882	0.0153559	0.0160984	0.0207619	0.0226335	0.0228192	0.0140279	0.014531	0.0288486	0.0307836	0.0114123	0.0148163	0.014908	0.0222913	0.0247902	0.0150072	0.00726049	0.0116134	0.0145186	0.0167227	0.0166926	0.0244285	0.031918	0.0181244	0.0106616	0.0155362	0.00637953	0.0154762	0.0179387	0.0283646	0.0183012	0.0138935	0.0552063	0.0166568	0.0127804
LM	LC-MS/MS	16-HDoHE	0.0246832	0.0237109	0.0381723	0.0305462	0.0157999	0.0135967	0.00644051	0.0133535	0.00733499	0.0167856	0.0273741	0.032743	0.0176838	0.0149226	0.0267453	0.015559	0.0232559	0.0489574	0.0213948	0.0191754	0.0602789	0.0456749	0.0244114	0.0182063	0.0199896	0.0318345	0.0161033	0.0296109	0.0215784	0.0125059	0.0409701	0.0478415	0.0236454	0.0473198	0.0556801	0.0605458	0.0205644	0.0150016	0.018951	0.0357827	0.0527871	0.032138	0.033825	0.0292851	0.133613	0.0282364	0.0201115
LM	LC-MS/MS	17,18-DiHETE	0.0931896	0.0306147	0.038045	0.050424	0.0390855	0.033598	0.0127711	0.087161	0.0198451	0.0274895	0.0999256	0.0688457	0.0464881	0.036783	0.0325373	0.0716895	0.0798367	0.104961	0.0568831	0.0672149	0.109303	0.0645202	0.157152	0.0508782	0.031991	0.0401346	0.0819777	0.0503088	0.0575034	0.0257668	0.0693944	0.121001	0.022634	0.592914	0.13619	0.324502	0.0404535	0.0701381	0.0437658	0.0432813	0.1649	0.111647	0.0861861	0.0440817	1.15164	0.0710666	0.0588632
LM	LC-MS/MS	20-carboxy-AA	0.13354	0.0781857	0.0683361	0.0310244	0.0478668	0.0672541	0.0262517	0.0544882	0.0648638	0.0657919	0.0521399	0.0552111	0.057524	0.0436691	0.0717755	0.278363	0.0669006	0.0820097	0.0472744	0.0346596	0.131064	0.0458272	0.33307	0.124085	0.0580731	0.0875904	0.125407	0.0537852	0.056158	0.0582046	0.11578	0.0855279	0.0739	0.167687	0.0376395	0.0525827	0.0355385	0.0587487	0.0423938	0.0766538	0.0521536	0.120003	0.0651817	0.0399395	0.288463	0.0574554	0.10795
LM	LC-MS/MS	20-HDoHE	0.0371888	0.0152006	0.0275211	0.0251353	0.0133084	0.0128006	0.00968279	0.00973033	0.00992376	0.0150089	0.0267829	0.0244216	0.0140163	0.0151623	0.0237096	0.0156073	0.0205478	0.0630117	0.0189761	0.0228877	0.0541897	0.0478185	0.0241913	0.0158096	0.0135915	0.0331958	0.0164764	0.0270345	0.0190626	0.00924791	0.0331156	0.0421658	0.018745	0.0439175	0.0271901	0.0717015	0.0118516	0.0106158	0.0188576	0.0193882	0.0480144	0.0339195	0.0236589	0.0222742	0.153145	0.0180807	0.0177039
LM	LC-MS/MS	4-HDoHE	0.0699178	0.038367	0.067014	0.0960924	0.0246034	0.0350877	0.0227509	0.0354679	0.0167439	0.0328414	0.0527401	0.091119	0.0376252	0.0522284	0.0445052	0.0269379	0.0548452	0.128168	0.0486433	0.068387	0.118646	0.144866	0.038585	0.0454428	0.0315577	0.0684474	0.0517221	0.0600946	0.0706843	0.0249866	0.080208	0.120853	0.0437624	0.0966741	0.105928	0.106951	0.0539922	0.0385264	0.0443582	0.0343791	0.113948	0.0481932	0.0364527	0.0557267	0.201639	0.0533151	0.0395654
LM	LC-MS/MS	5-HEPE	0.0089332	0.00587408	0.00752774	0.011888	0.00498473	0.00281233	0.00346136	0.00363979	0.00070689	0.00639111	0.00808033	0.0186388	0.00709168	0.00719215	0.00743416	0.00492485	0.0182224	0.013087	0.0104766	0.0191378	0.0248685	0.0160544	0.0064234	0.00708198	0.00753373	0.00931888	0.0101615	0.00646607	0.00565164	0.00470159	0.00977812	0.0288273	0.00835501	0.0500461	0.0252135	0.0233613	0.0048296	0.00516807	0.0120489	0.00391006	0.0377687	0.0148975	0.00870438	0.0256473	0.0859343	0.00810569	0.00639717
LM	LC-MS/MS	5-HETE	0.0618725	0.0428612	0.0634482	0.0615616	0.0402095	0.032685	0.0550777	0.0180841	0.0880986	0.0345556	0.0308447	0.0467239	0.0215551	0.0405662	0.0396079	0.0560399	0.135432	0.0571206	0.0545792	0.0689424	0.100329	0.135065	0.0487129	0.05658	0.0668455	0.115098	0.103916	0.0480297	0.0501753	0.0429009	0.0534336	0.0796414	0.0502582	0.0799851	0.127201	0.0565909	0.0578872	0.0487123	0.0448221	0.0387668	0.0657407	0.0686599	0.0748942	0.0462173	0.204847	0.0453613	0.0248208
LM	LC-MS/MS	5-iPF2a-VI	12.6177	20.6349	14.268	14.3401	35.4487	24.8167	12.029	15.1049	17.1998	12.8716	9.21773	14.2558	33.1546	32.9113	19.3435	10.4921	19.1095	16.0231	16.0864	8.87747	18.4868	0.13765	18.4725	16.2323	19.831	13.071	14.9348	19.4326	27.0869	16.1078	13.2418	23.2261	27.9743	3.39196	16.6469	13.9859	13.7766	18.0692	15.3623	13.3682	24.0036	21.6766	30.4009	11.8763	20.5152	22.4521	14.0953
LM	LC-MS/MS	9,10-DiHOME	0.293554	0.252126	0.295368	0.298577	3.49911	0.342927	0.353915	0.210534	0.254867	0.295813	0.485259	0.301701	0.205695	8.09126	0.323581	0.447935	0.842487	0.323995	0.320486	0.598685	0.422579	0.422958	0.339996	0.586926	0.526098	0.354529	1.4659	0.537332	0.490646	1.83805	0.423766	0.397984	0.218514	0.804281	1.2939	0.395288	4.89538	0.522928	0.419038	0.258838	0.638425	0.766722	0.554596	0.341872	1.4338	0.332673	0.239045
LM	LC-MS/MS	9-HODE	0.193842	0.0887884	0.239062	0.198822	0.0820911	0.0770911	0.143318	0.0360896	0.13809	0.115694	0.138442	0.0923981	0.0726048	0.139977	0.165528	0.338518	0.201614	0.221648	0.135807	0.183076	0.224289	0.286217	0.101495	0.164595	0.187063	0.300838	0.248048	0.173886	0.095966	0.283961	0.194763	0.165986	0.113166	0.212568	0.280957	0.24876	0.0931159	0.148479	0.133869	0.221637	0.167805	0.222191	0.267558	0.134877	0.449133	0.08865	0.0938767
LM	LC-MS/MS	9-HOTrE	0.0127914	0.0108285	0.0179992	0.0118552	0.00394214	0.0052866	0.0100309	0.00388128	0.00817022	0.0112643	0.0102006	0.00950603	0.00288234	0.0100536	0.0128457	0.006299	0.0153482	0.014218	0.00938521	0.0168538	0.0149676	0.0212894	0.00822838	0.0134037	0.0111801	0.0184615	0.0152229	0.0125651	0.00672332	0.0219184	0.0131048	0.0165606	0.00986238	0.0151232	0.0220932	0.0301301	0.0094709	0.00687247	0.0129531	0.0127923	0.0167953	0.00821298	0.0150041	0.0102628	0.0373656	0.00833331	0.00863312
LM	LC-MS/MS	Arachidonic acid	9.44543	7.1914	8.90425	8.08138	7.92674	5.10214	7.5521	4.25222	9.80525	7.01774	7.64055	11.7731	5.15131	8.52007	8.30766	7.82769	16.873	9.14221	8.81042	10.6657	17.6629	12.2972	8.47596	7.32096	8.77073	12.2772	13.2552	9.71225	7.59566	6.20763	12.7784	14.6277	7.40787	9.40178	12.9383	9.8778	6.84009	8.05438	6.13453	6.09871	10.7173	9.12989	9.12848	8.50269	26.1839	8.86155	6.85964
LM	LC-MS/MS	Azelaoyl-PAF	0.361637	0.201802	0.370296	0.381061	0.0798124	0.368692	0.559493	0.379628	0.201108	0.211846	0.288807	0.267316	0.197536	0.17518	0.446905	0.427904	0.156937	0.257431	0.324316	0.281246	0.168302	0.254504	0.231841	0.310516	0.258282	0.222843	0.328473	0.772306	0.180496	0.341292	0.492265	0.122416	0.213552	0.444394	0.414209	0.2435	0.867235	0.211759	0.302322	0.294861	0.156386	0.304487	0.379045	0.156039	0.276307	0.104987	0.290749
LM	LC-MS/MS	DHA	8.58223	7.7952	10.978	11.7887	7.80746	4.71205	5.81603	4.87593	2.3479	5.71562	13.179	17.926	9.4636	9.70554	9.3944	3.66175	13.6763	14.4165	13.0439	13.5397	18.2472	17.0435	10.0185	8.14361	6.24454	9.24234	9.71199	15.6566	11.8918	4.76021	14.9982	24.9015	9.16746	22.2329	23.0094	20.2415	10.5255	6.79557	9.87054	4.87756	26.6307	9.3459	9.18868	11.936	51.8576	15.0785	7.83096
LM	LC-MS/MS	EPA	0.911113	0.78987	0.643976	1.42568	1.49658	0.510187	0.533864	0.822161	0.254593	0.678591	1.90935	1.99848	1.35687	1.34444	1.09507	0.179561	2.5613	1.77227	1.8052	2.75828	2.64057	1.80269	1.44578	1.01596	0.74616	0.871504	1.85703	2.52632	1.2663	0.522736	1.6	4.90739	0.905191	5.0662	2.794	2.62462	1.06252	1.01749	1.84247	0.441401	6.96725	1.18285	1.06122	4.28165	12.9037	1.67529	0.925132
LM	LC-MS/MS	Lyso-PAF	88.4774	200.781	100.312	182.616	259.55	271.172	423.687	428.727	345.204	181.628	301.611	402.872	320.564	327.615	259.806	274.001	198.285	116.822	327.537	180.802	178.557	305.417	211.139	175.326	386.82	193.285	266.471	131.526	270.595	311.446	285.994	116.824	227.1	114.096	201.25	69.5688	472.265	307.973	320.774	131.043	216.751	137.776	98.4983	153.606	113.347	422.339	76.2269
LM	LC-MS/MS	OEA	0.371928	0.367946	0.507133	0.298104	0.347799	0.42959	0.34966	0.349003	0.474088	0.440418	0.384766	0.321011	0.285631	0.382755	0.329022	1.07456	0.497033	0.374008	0.522935	0.412021	0.313745	0.693063	0.538311	0.321146	0.290165	0.455916	0.689315	0.417541	0.468458	0.480178	0.466753	0.391448	0.4975	0.621831	0.567244	0.912732	0.461336	0.366957	0.317564	0.42207	0.487646	0.440212	0.398012	0.346692	1.00628	0.397387	0.642706
PL	LC-MS/MS	LPC(14_0)	142424	249132	146350	352298	195689	284456	314998	550214	183212	210922	483413	398438	710248	270218	333822	122284	159379	193249	285884	369876	362300	310708	275596	256750	609880	236392	288607	166600	506363	283051	299304	174615	409446	216778	582274	136249	390818	317732	257649	95663.1	430511	278002	195348	308087	348813	1.05469e+06	104110
PL	LC-MS/MS	LPC(16_0)	14641895	26137612	18132168	30502094	31899938	19508996	31331040	31582652	37384836	23391576	41038424	35192088	58282472	37454068	31275852	26231630	33497960	18133660	57178636	29304442	24985304	42812916	34937708	23120986	42847676	25167174	39300172	22680604	46179684	34241344	62807660	18317842	32062940	26227110	33237886	17188568	33795184	35803652	42258836	12940496	24967742	33436194	22320914	29463420	27839948	81934200	9125558
PL	LC-MS/MS	LPC(16_1)	656881	840415	549042	749414	623432	725427	865944	1.02132e+06	1.54656e+06	607040	1.24618e+06	781372	1.56641e+06	791780	742935	736112	777167	520936	907668	1.3058e+06	778777	1.21683e+06	950926	820273	1547315	838967	1.33097e+06	432041	1.67302e+06	819649	1.41565e+06	614363	1.26214e+06	803333	1.44508e+06	527162	1.1103e+06	852390	1.27668e+06	322318	889239	855259	637901	822694	1.1769e+06	2.65111e+06	208006
PL	LC-MS/MS	LPC(18_0)	3.57464e+06	6082367	3.88429e+06	7536396	12849276	6.03039e+06	10122749	9895186	8.04867e+06	8.10047e+06	13652950	10970748	17788670	11594269	9059253	10010150	12432521	5365196	16245970	7858606	7035082	13190228	11128400	6845464	12661236	6082006	14296698	7157969	12499537	12482392	15486615	4.91258e+06	10368221	7161319	12107173	5169797	13430028	12398293	12087268	4971225	9394156	10577907	7.8321e+06	8168870	9123365	27379106	3127427
PL	LC-MS/MS	LPC(18_1)	4.9308e+06	6396334	5.83798e+06	5.30681e+06	6982325	5204287	7.36481e+06	7.58939e+06	11020222	5.70623e+06	9007096	6568951	11606283	7866373	7734266	7537216	7.19515e+06	4.3831e+06	13088245	8.24226e+06	5.66711e+06	9710580	6962298	5129665	10944932	5.30731e+06	10356488	4368299	9816538	7.91397e+06	14518132	4.60599e+06	7.23015e+06	8.2536e+06	8397219	5084894	8791806	7.31102e+06	9404036	6.08822e+06	4546379	7126614	4276885	5.28027e+06	9425653	12761594	2.46478e+06
PL	LC-MS/MS	LPC(18_2)	5.01367e+06	6.18395e+06	5656545	6.32634e+06	5.69306e+06	3.65477e+06	9229675	7642925	7771330	4674570	10057895	6.75697e+06	13186436	9708887	8847911	10068945	6.86417e+06	3.70327e+06	12143776	6733139	5.4829e+06	8732249	6.3955e+06	4.41321e+06	9975762	4.53558e+06	9165756	5.34735e+06	8650109	7.71414e+06	11934775	3476293	7220946	8067835	9044452	5304251	10307232	7593614	11682701	4166976	4.64986e+06	7.67693e+06	3.8868e+06	5.46414e+06	10945857	8900824	2.39235e+06
PL	LC-MS/MS	LPC(20_1)	43737.6	72586.2	61230.1	51613.8	118918	117815	41079.5	207383	101465	46490.3	213007	39248.5	173031	157898	78941.1	98584.1	52014	72442	340025	109648	42861.8	106286	93574.3	103973	125121	39809.5	118849	85440.9	122809	85661.1	269209	54638.6	92153.5	223503	120010	73596.9	108713	133671	218703	46282.4	199684	112505	33232	74300.5	222506	264107	23918.3
PL	LC-MS/MS	LPC(20_3)	204103	348523	297555	316958	426088	303352	757106	422592	1.58126e+06	511180	544935	417909	642265	439479	439065	357026	553291	231432	550602	402902	522794	616502	325254	297587	792684	361101	666315	227269	506619	414945	838294	255147	409392	396870	536965	181860	436987	478606	306457	205638	160375	458437	205061	301929	591079	1.05912e+06	154997
PL	LC-MS/MS	LPC(20_4)	910862	1.31945e+06	549044	690485	863031	757841	1.17891e+06	1.10084e+06	2.55773e+06	863313	1.11344e+06	792169	1.27943e+06	1.03153e+06	1.19307e+06	1.18593e+06	1.13196e+06	620273	1.42073e+06	734970	1171628	1344996	762348	561288	2.50401e+06	752504	996100	579541	884508	690354	2.06899e+06	782196	809676	927601	676828	807878	1.17823e+06	1.22404e+06	982973	577196	500549	556323	322773	624578	1.47e+06	1.02336e+06	395993
PL	LC-MS/MS	LPC(20_5)	188313	275181	133715	312358	297947	330654	147050	508086	132853	207358	823972	630485	562725	416954	324715	43375.3	272034	201644	425281	483397	271351	411643	270729	167642	278175	86262.2	243669	336811	270750	113710	306431	344881	189445	721704	385071	366556	288795	445505	567367	59850.3	509777	272572	73105.1	399825	796526	558777	147634
PL	LC-MS/MS	LPC(22_6)	503502	622475	320213	572306	484755	217554	325606	429022	457943	323414	967062	631450	1274689	745366	719508	293352	601968	443555	714768	533658	571514	1.11745e+06	462671	182479	602194	477190	693844	411945	708708	456203	1.57216e+06	442691	572870	807821	553713	534384	875909	605822	816993	289300	452168	314334	240721	640868	874485	1.27548e+06	158565
PL	LC-MS/MS	LPE(16_0)	12989.6	58543.7	68557.1	62938.4	53460.1	40671.5	47306.2	85495.8	127798	38714.2	72479.8	65963.1	87218.6	109396	37073.3	45814.1	56503.8	60335.1	127019	77615.2	67588.8	105369	52429.1	41704	36966.5	48247.1	92838.2	34239.2	61466.3	61497.3	216656	39515.8	42739.4	42475.5	88926.2	36255.1	107643	61123.2	72164.4	12079	76415.1	59404	39689.4	34301.3	50106	156969	37638.6
PL	LC-MS/MS	LPE(22_6)	12101.6	25970.5	70684.2	54309.7	108977	19326.1	42697.8	54125.4	74989.4	85310.7	47488.6	78291.8	80185.2	47457.1	16354.9	36608.1	29633.8	45463.8	114598	46471.5	63846.6	126624	30739.6	9095	84785.6	88543.8	54226.7	45089.1	91460.9	31385.9	172865	40746.8	28889	141666	100006	66040.6	81847.4	57083	43870.7	24024.6	71733.7	32608.4	31414.8	31979.8	146220	87605.7	33402.7
PL	LC-MS/MS	LPG(20_3)	485268	535222	465471	573174	544586	464410	389503	582861	558790	359105	717133	342094	566646	478749	639726	444061	634062	483056	513164	593210	511129	446489	531433	575116	402119	516109	416802	503980	521075	571581	524023	478437	634188	622100	451466	405136	598348	457979	522599	455666	389185	545541	400108	512443	488606	618500	480605
PL	LC-MS/MS	PC(30:0)	3880112	3.24132e+06	2.15901e+06	4171415	2.65316e+06	3.37519e+06	3.49388e+06	3.64587e+06	3307735	3.14923e+06	5752832	4.31148e+06	7081205	3.19827e+06	5.40742e+06	3.76821e+06	2.40631e+06	4125606	4950559	5.14922e+06	3.91476e+06	3.54389e+06	5498173	5016525	4438542	3.20747e+06	5233808	3178440	3.70956e+06	3.6605e+06	3706904	2.87243e+06	6.46422e+06	3431713	8409124	2.34634e+06	4449334	2335714	2.56314e+06	1.97423e+06	5095104	4991728	3.92396e+06	5.52067e+06	3.57541e+06	13654906	2.4967e+06
PL	LC-MS/MS	PC(30:1)	78722328	61064260	46507984	57943024	68902016	46622964	72861416	46482448	62457840	58050848	89052872	58420448	77703488	67943512	104927112	102311696	67547264	66093704	117126248	71022488	54697668	76030264	97442784	65782672	61985400	48731708	103162688	73659752	50043080	73442800	85640376	52985104	107062992	66566248	64279552	51473024	63416132	45740900	68446272	51713688	64616264	99116808	81027456	91727936	74439816	108031672	50769104
PL	LC-MS/MS	PC(30:2)	8.30719e+06	6395209	3.79635e+06	7.35449e+06	6.66643e+06	4680076	9556265	5533369	8.02868e+06	6757516	8637949	6524700	8651451	9407105	13258426	11218346	8003999	7281508	12770960	5383925	7343177	8395984	10225325	6.87646e+06	6.89249e+06	5641137	10912064	8499263	5653810	9650729	8787143	6197071	14942243	5889293	9049177	4.84458e+06	6459970	5.51494e+06	8177249	5.25784e+06	6288519	11270193	8081224	11922674	8.16251e+06	15121434	4726477
PL	LC-MS/MS	PC(32:0)	35555476	34604696	28458950	26819666	24489748	19243010	26576956	23980946	26606690	26590728	41837124	32204606	38272660	27882286	34867916	39386124	24659824	34714592	56316760	25676776	34578184	28861740	46130696	39493656	28475504	23485830	31993150	27593658	27537506	24798546	39757884	32274318	44421152	28326522	47569300	26730280	26598782	27218808	25611056	20550376	32572058	41855752	31182726	38454312	36612356	71194936	26058212
PL	LC-MS/MS	PC(32:1)	32318518	25596212	19280838	29201452	14399180	16887368	19265712	16011652	42168648	18606216	30023950	28136740	47733872	20936276	25616144	23348062	16240133	24560236	27937382	45095792	28293130	20575976	39207420	32744850	26200106	27771432	40736912	12677335	46741416	20698414	35203696	26160164	49528312	16352346	60576464	17712080	28201328	18807872	18290376	11175346	25101440	31110452	21273338	46896208	30067542	117554064	17556536
PL	LC-MS/MS	PC(32:2)	2.85266e+06	2.48842e+06	2.01812e+06	4.31348e+06	2.30241e+06	2.15374e+06	3.53075e+06	2.98147e+06	1.54939e+06	2.31697e+06	4.69439e+06	3.05604e+06	9985396	4.5059e+06	3860172	2.62278e+06	2047099	2498692	3.32532e+06	6.05013e+06	3.11673e+06	2.5329e+06	3.40409e+06	3438057	4708860	3.25702e+06	5597605	1.85187e+06	4.55133e+06	3.29512e+06	2544207	1898116	6.08312e+06	1.89217e+06	8940125	2.11737e+06	5325410	2.9097e+06	2.51844e+06	1754205	4190728	4883183	3.23281e+06	4409610	5.03954e+06	10944888	1.65476e+06
PL	LC-MS/MS	PC(34:0)	3.42374e+06	3.86451e+06	2.32102e+06	4928335	6287291	3.35673e+06	5103183	4126785	3.61519e+06	5010547	7.10914e+06	5868265	9041182	4220123	8151013	7301372	5270531	5461666	9741226	3.75122e+06	5079142	5620521	8840594	4.4709e+06	5.42235e+06	3154664	7936340	5431569	3764562	5125481	6007011	4.09672e+06	8138575	3.99971e+06	6016764	4241085	5.22587e+06	5184502	5.14507e+06	4.1557e+06	6.62839e+06	6853864	6086503	5734111	5.31185e+06	20389526	3.2353e+06
PL	LC-MS/MS	PC(34:1)	449667008	450950656	459421952	488871264	445491360	325046464	424297088	337503936	480316832	435005984	485838464	491717568	529874592	445944640	512461184	439058240	401923552	448902400	580235264	436658720	448155904	472791264	530235168	447739968	455446784	471790080	572991552	401223616	508491456	452903552	553148544	454250304	511156800	446089248	494435296	383667584	440741856	438718496	408992704	456895328	384626784	512196672	469581536	514416256	502476384	675756608	360989280
PL	LC-MS/MS	PC(34:2)	507772896	524753600	538767104	542170112	491599744	373909664	539129152	404981856	419957376	511796480	587695232	525198208	577165184	573492992	583286272	639040384	506394816	461321984	624408768	486717024	475868672	521747744	552826368	465757792	486104704	462774464	625549760	540180352	546848384	568789440	559715584	446896096	590439872	498213632	605561728	484592640	568311744	535631072	548500288	515072416	488051776	593543488	572869632	563239680	584325184	611960896	475211168
PL	LC-MS/MS	PC(34:3)	19712366	17004396	14977819	23497902	15593228	10451758	19366884	12862171	17911566	17981136	25530266	20757876	47910304	24322536	28765896	22089060	17291404	18304000	31664160	27755552	18201064	18431592	27572714	17459996	25723716	19594940	31911926	15452534	32265800	22017928	18263270	13496433	36812064	12552437	34692224	18153516	28040362	23683364	20883696	15133491	19816218	31856538	20303454	27141042	32583332	67541000	13690875
PL	LC-MS/MS	PC(34:4)	505223	327778	151516	1.11828e+06	650580	623737	564922	867610	471215	770355	1.00912e+06	596764	1.57845e+06	471960	1.15528e+06	243699	517809	741903	454136	1.00256e+06	1.09789e+06	780277	463219	450001	1.72648e+06	753512	929425	176723	481942	482457	255629	442929	1087607	298784	1.09281e+06	355251	825100	682098	299097	410917	507318	599674	428845	876444	1.24814e+06	1.31843e+06	159090
PL	LC-MS/MS	PC(36:1)	59419480	62894720	46641992	95185216	94671408	66081032	75602400	63774292	73411432	80582880	118964656	103381944	168846752	75965368	120130896	86286064	67809152	81085936	152888784	82710648	77169520	79877720	137603216	89809176	80832744	73218640	128867136	70429352	136133168	105993568	98154520	57301412	134327168	65726524	144290784	50930176	78669256	78218192	72775848	96174480	85161560	132024528	92357360	121815296	84694760	370483680	48112968
PL	LC-MS/MS	PC(36:2)	345843648	341536192	297986816	401504192	393295872	293698656	443073408	322787776	294698304	412148896	476050816	404096640	514378304	429090752	462064096	486432192	403906624	349375616	522691328	375489440	340874048	402861120	482357632	392636672	387334208	353221056	552349376	406377024	462556416	488628544	415626944	248400720	552011968	329611136	503128736	315407936	488201184	444183872	418998784	447388736	400678080	513263424	489315104	453455840	444678976	563591488	357046208
PL	LC-MS/MS	PC(36:3)	145719552	137652912	152494224	190257904	144486512	114487680	202492560	138672736	247242656	195663280	201493408	157087584	249378816	181905664	226073744	264676736	166827936	156225520	302942048	178954448	205834016	183233664	266852592	204779696	189075872	192428928	300926880	148890384	230896624	243654272	172898176	90752112	304036704	106877968	221417072	81072472	175328896	233509024	151149568	220501568	112243072	318951168	245051728	242173344	212367680	390872896	141954560
PL	LC-MS/MS	PC(36:4)	301801568	327724864	216815184	282182816	279617632	229628544	292004576	249104560	371614272	323100288	271450112	260496960	292169664	271748224	326747008	315831584	353697184	280318336	310797824	237065728	341706080	334618272	315430432	250489104	351251872	302181504	330929920	274065216	196160656	235791584	319070208	310330976	321618656	244491600	181412480	211488864	278882624	336923072	224421584	195179648	188984672	278398016	260777504	289542784	335255008	245776544	218280464
PL	LC-MS/MS	PC(36:5)	67319680	89543768	34213908	142327136	98159240	80799376	45594456	108422576	25709178	67857792	230691280	139496176	190851056	116225504	118487528	24206688	76085768	139768208	150371952	150172448	103212304	121413696	136693728	72923256	55347524	39151100	121038936	160224688	71929952	25336028	72502040	164867360	90533240	159758256	152517424	82381600	76799296	129203776	160263984	28252474	248314432	105725360	51416276	244321936	226484144	278198752	70044424
PL	LC-MS/MS	PC(36:6)	989354	1.51967e+06	633984	2.8135e+06	1.83794e+06	932181	1.26731e+06	2.0074e+06	443407	1380564	3711453	2.70313e+06	5836081	2307629	2.12944e+06	551324	1.38797e+06	2.11426e+06	1.61294e+06	3.51754e+06	2.31858e+06	2.11973e+06	1.45546e+06	1.50795e+06	2.17799e+06	908416	2.46196e+06	1.5856e+06	2.66554e+06	836916	1.44256e+06	1.88516e+06	2.51995e+06	1.39896e+06	3796400	1.08264e+06	2.63465e+06	2.25429e+06	2.02914e+06	745572	4.29856e+06	1.88352e+06	1467149	3.18645e+06	4.64395e+06	7759123	832958
PL	LC-MS/MS	PC(38:1)	4985114	4.91547e+06	4126823	5863480	6466038	5.20064e+06	4070162	5359077	4408210	4709780	9732506	5601062	9183537	6933922	7746882	7508995	4609201	7915828	10629413	7.08977e+06	5670513	5686559	8392713	6978048	4.66088e+06	5.38467e+06	6836353	7662110	5.31331e+06	4.52865e+06	7028474	5.60039e+06	8560527	8319405	6.57045e+06	4.36589e+06	4309692	3.91671e+06	8245576	4.0324e+06	8979664	6.35038e+06	6915585	12949564	7813973	19317082	4611821
PL	LC-MS/MS	PC(38:2)	5656591	6.484e+06	6907490	8237319	10295823	8994810	8478173	7466932	6495286	7579588	13837525	10912128	15305700	9458076	10506005	14510308	8.06948e+06	9791644	15776903	8946246	8667605	9480926	13018096	9978352	8178301	7906810	17114634	10617420	14818131	14724615	9584751	6456389	14623114	8.20115e+06	18296082	5873619	8841519	9580382	8693961	10447382	9933484	15219262	12271677	12391896	11463092	37681740	7035198
PL	LC-MS/MS	PC(38:3)	26088412	28961526	26049044	54353448	54159808	44562900	67118552	40384296	85099584	75821384	57938320	59703868	59739688	39837772	56695600	47083200	64493380	53395232	70004256	47988792	85573712	59134584	81039456	67809272	63678884	64440952	94327744	48905868	77048128	68628672	44099704	20453264	106294280	22894664	81721456	13584049	32239758	64996736	28396060	32968542	38415456	93342200	79150960	77219304	40859524	232037504	43774040
PL	LC-MS/MS	PC(38:4)	182007456	198159248	86214680	177135968	219534944	179216336	213440592	171777984	252063488	270277344	199652304	174334336	216652128	165898576	251226048	266478432	303043680	186621104	233342528	142874688	247979344	244158880	249743296	189183680	261925648	187538368	256950832	210753600	112242072	173785024	202692592	197444688	275309216	118800048	125957744	118896232	206665376	251608272	147295360	140545936	133716544	200552368	183424160	201470112	227389744	179617888	139271552
PL	LC-MS/MS	PC(38:5)	87527976	90027888	51491552	141548912	119075760	84810560	75145360	128073832	106764344	88418752	193775264	147483968	215048000	96891184	126808568	78534280	110771264	130383216	147542752	133369600	146034112	137771392	169528368	109977360	118755792	93510688	177243136	150119024	99223296	70601936	102803016	119764016	127804056	110364528	128642736	65675160	104898640	151354816	114612192	62579348	253429920	148796352	92449864	297090304	176062496	387407488	67186800
PL	LC-MS/MS	PC(38:6)	278032000	289542528	213777568	366157024	351469088	176946160	284184736	246467952	177179376	306213920	405284736	401994176	416528576	357224960	360320512	236193632	337939392	362753120	406629600	318277184	369562336	388543232	374387648	295952736	275201984	276073088	384812864	332531808	373251200	267895808	404114592	388565792	375571840	318697568	321629920	285446080	333671296	352049536	347602528	238753168	388468896	304357280	344242496	391689632	363005760	507153024	185308144
PL	LC-MS/MS	PC(38:7)	3304459	4.10357e+06	2.29623e+06	5.81827e+06	3.98889e+06	2.83962e+06	3.69707e+06	4.92555e+06	1.73704e+06	2.97143e+06	8658898	5604317	10882196	6390203	5.18427e+06	2.15798e+06	4.37288e+06	5.8571e+06	6022025	6972414	5593135	6455243	5.17021e+06	3957834	4.35947e+06	3.34653e+06	8651334	4336598	6810681	2.90298e+06	5.66245e+06	5100740	7.37375e+06	3679157	6174996	3.22701e+06	6411912	7.54181e+06	6488168	2.65417e+06	7.51484e+06	5.4519e+06	4.69833e+06	6574100	8540644	16346795	1.88753e+06
PL	LC-MS/MS	PC(40:4)	2.70087e+06	2.92972e+06	2124357	4.77893e+06	3.61959e+06	5872970	5052012	3.61798e+06	6938660	3.58728e+06	5237078	4.13451e+06	5830975	3.40425e+06	5793521	7.20888e+06	5573936	4.0308e+06	6248179	3883914	5749291	4883178	5840642	5531942	5501159	5.5809e+06	8684041	3.03434e+06	4777975	7221788	4654777	1.98592e+06	7424789	2631478	5903709	1.2017e+06	4.34387e+06	5546362	2566614	4080864	2.36264e+06	6879082	5389674	2.97731e+06	3.87775e+06	17504642	2.87088e+06
PL	LC-MS/MS	PC(40:5)	7.5069e+06	6.8529e+06	3.69398e+06	17191600	13535477	8056846	8494170	11933808	9107902	7511728	16846126	20391062	28107746	7841757	12814460	10924203	13824589	11998883	14562272	12162557	17665878	13662073	21127108	11063471	13682929	10363969	21624582	13752336	18823222	8895966	11692156	9413638	13942571	9683274	15938827	5.27821e+06	11555715	13751788	8170882	5323951	30695704	17354104	12593730	53959600	11579414	102078352	4.05803e+06
PL	LC-MS/MS	PC(40:6)	95153472	101741352	48833956	192665872	182023280	75579264	94374352	90622184	61133752	146852112	214509776	243035392	242633808	112419296	163801888	95617328	139378496	170785488	192533136	132241264	175526688	178524848	190888224	149808592	112861528	113347392	178706576	143012864	203998224	115995936	180006080	154727456	229837440	87489728	176922304	96440744	140375424	142336208	148845312	82646584	234684256	126409784	158007216	231183120	124093968	396820576	76000352
PL	LC-MS/MS	PC(40:7)	15775242	14867544	13734955	13322207	15359550	7964103	10339619	18070596	15839840	15644229	22644278	15067692	30792024	18016992	15095021	12327904	15185570	19011002	32095712	18127610	19517260	19933736	29240602	26174344	18146700	17441628	27879724	15125080	27433406	18685040	21497874	19216368	27527498	14477759	15125934	12161866	19164050	23385284	20588618	24968928	19454266	20525840	21993684	16067666	25683864	50152776	7.52896e+06
PL	LC-MS/MS	PC(40:8)	1.23275e+06	1.65683e+06	974350	2.48122e+06	2.04439e+06	1.38628e+06	1.89532e+06	1.8309e+06	1.65548e+06	1.70296e+06	4.07445e+06	2153027	3.8316e+06	2.34502e+06	2.62113e+06	1.54283e+06	2.09807e+06	1.8491e+06	3.17637e+06	1.97842e+06	2.02232e+06	2.55812e+06	2.4249e+06	1637553	2.38936e+06	1.32086e+06	3.04132e+06	1.85888e+06	2406072	1.89149e+06	2205725	1.31052e+06	2779088	1.2919e+06	2.2535e+06	1.2041e+06	3478309	3.20015e+06	2609991	1.54769e+06	2.26817e+06	2352028	2.07403e+06	1.79847e+06	2.49799e+06	5435142	842352
PL	LC-MS/MS	PC(42:10)	253955	504386	214146	664478	589517	359293	570720	330306	213841	556820	934439	685917	939070	682177	625764	230308	490183	646799	712877	613236	697595	640648	576175	377143	462794	302574	866495	431722	514345	372256	692293	403090	613878	358424	627735	231980	932190	728028	484068	306095	585283	430967	416532	619350	533142	1.73184e+06	208672
PL	LC-MS/MS	PC(42:5)	810389	693677	417009	1.73432e+06	1.02958e+06	1.348e+06	436053	1.16401e+06	490467	611242	1.13596e+06	1.13544e+06	1.16458e+06	958754	960421	778333	676564	1.64664e+06	1.51395e+06	1.35716e+06	1.44189e+06	846198	1.27828e+06	1.77357e+06	692975	862942	1.04998e+06	1.77029e+06	1.36753e+06	630325	1.00805e+06	975574	1.28403e+06	900000	1455912	486615	885718	978330	806304	527895	3325707	902980	1.22006e+06	2.22199e+06	1.41081e+06	4.41721e+06	588554
PL	LC-MS/MS	PC(42:7)	559095	768145	914390	988576	1.22343e+06	892438	345252	1636632	783535	947585	1.8232e+06	747185	1676640	1.4284e+06	780776	609877	929599	1.53073e+06	2.21572e+06	1176980	1.01241e+06	1.04012e+06	1.57649e+06	2.38115e+06	1.2964e+06	1061888	1.54279e+06	1523288	1.44842e+06	868705	1.26541e+06	2.02717e+06	1.12316e+06	1.41928e+06	1.16538e+06	1.07767e+06	973123	1.19004e+06	2105339	1.27747e+06	2.28471e+06	1.04385e+06	1.03551e+06	1.06948e+06	2.57265e+06	2.46599e+06	603770
PL	LC-MS/MS	PC(42:8)	280492	289203	337251	233144	298721	313152	269411	412100	362731	413908	412466	296581	552666	357762	291483	527965	341958	250394	600568	381877	443485	520650	608793	627748	505081	480590	677322	452603	528452	522513	501643	289078	464681	226669	525765	236210	499971	558266	347946	415720	480316	363356	639923	299899	562234	738215	201889
PL	LC-MS/MS	PE(34:2)	319166	521334	937212	381700	629768	404553	446483	499069	659132	1.10159e+06	437069	565366	436164	730624	375128	1.13575e+06	680913	421378	628247	424388	487996	515318	330395	600647	394069	352663	621678	384052	1.04087e+06	709922	457645	486737	463663	635398	924264	781485	880525	759877	366602	789055	474137	470409	624540	229684	996948	1.26364e+06	692073
PL	LC-MS/MS	PE(36:1)	96703.5	141833	160452	125403	432378	114510	156745	146665	141414	221623	119029	135914	159406	419885	131436	168537	120499	85395.5	132628	130508	113336	139818	51107.2	180328	147003	161295	148802	157597	173160	304166	160036	133761	131388	145448	155664	138235	174133	264046	105807	258182	143050	199957	155336	138536	235738	414604	144105
PL	LC-MS/MS	PE(36:3)	85023.6	89532.8	256177	113512	204092	80527.9	161855	179539	298197	337891	118443	102304	146040	156091	75815.7	439849	84378.5	139560	212390	210236	78747.7	149698	151859	231621	188199	132236	181405	53355.7	210747	358046	125552	116860	141893	220861	270787	213419	183352	307897	163054	362852	78243.5	257573	202778	49720.4	311191	264744	172081
PL	LC-MS/MS	PE(36:4)	293116	314924	398935	311166	366109	284211	390539	396019	945581	834019	360680	390750	308247	397301	441156	649075	304444	397314	540152	405828	216687	508953	354485	422062	432910	268460	431518	142679	403056	659218	630053	397170	328229	490972	441076	575422	460637	624176	255181	422097	157127	347838	332113	202224	718986	1.00498e+06	456567
PL	LC-MS/MS	PE(38:4)	825182	1.03125e+06	1.21383e+06	1.10586e+06	1.67593e+06	838334	1.59673e+06	1.55072e+06	2.70241e+06	2.884e+06	1.11936e+06	1.04565e+06	1.02958e+06	1.54505e+06	1.34617e+06	2.75309e+06	1.42262e+06	1.25257e+06	1.62964e+06	1.00606e+06	1.25439e+06	2.03598e+06	898308	1.534e+06	1.56337e+06	1.26754e+06	1.4274e+06	685211	1.05302e+06	2.04595e+06	1.89428e+06	1.19853e+06	1.31207e+06	1.27838e+06	1.08842e+06	1.93122e+06	1.39168e+06	2566688	937329	2.07742e+06	850697	1.19362e+06	1.30074e+06	656350	2.66475e+06	2.48559e+06	1.68048e+06
PL	LC-MS/MS	PE(38:6)	798682	1.29313e+06	1.68687e+06	1458386	1.26903e+06	619639	1.34771e+06	1.64868e+06	1.21705e+06	2.95165e+06	1.51814e+06	1.59224e+06	1297782	1.33844e+06	1.24488e+06	1.59607e+06	1.15184e+06	1.72205e+06	1.91055e+06	1.56679e+06	1.18273e+06	2.40645e+06	1.09087e+06	1.50396e+06	1225524	1.29346e+06	1.68537e+06	758255	1.98017e+06	1.9918e+06	2.32243e+06	1924984	1.28123e+06	1.86401e+06	2118130	2.21127e+06	2.06865e+06	2.54273e+06	1.20063e+06	1.30719e+06	1.3282e+06	1.12066e+06	1.58966e+06	890696	3.64189e+06	5.30408e+06	1.43606e+06
PL	LC-MS/MS	PE(40:6)	348841	767631	802067	1.03562e+06	1.00716e+06	420166	769912	967305	483268	1.70181e+06	1.02813e+06	1071261	953190	629794	896283	734392	575370	1.00854e+06	978950	777300	783382	1.28034e+06	578062	680280	686912	722284	794009	367109	1.18101e+06	829268	1.3537e+06	726677	656991	656250	1.2936e+06	1.20976e+06	1.05227e+06	1.43693e+06	646919	480021	1.07035e+06	587699	1.07304e+06	494223	1.33647e+06	3.29785e+06	849563
PL	LC-MS/MS	PI(36:2)	28647.1	29617.2	22353.6	31671.7	47752.5	25765.9	24827	33045.9	27790.9	54404.3	71107.7	23287.9	20494.7	50547.6	47510.5	72001	32442.2	46073	36336.8	72438.9	30542	41929.8	57234.3	57765.5	33297.6	24800.3	64459.3	31500.7	42867.3	62444	53780.3	23288.8	50013.7	53754.7	101587	42602.9	49359.2	39013.5	19563.6	23187.2	91338.3	39387.2	51452.1	13880.1	42077.1	67304.7	28614.8
PL	LC-MS/MS	PI(38:4)	136908	143965	106229	222353	284544	126450	135508	164593	305696	219678	229777	290015	208448	248874	208965	230786	233564	187873	267620	105014	215761	260146	254439	221603	283309	176408	253180	247780	184887	267045	278842	227698	176197	161258	283907	137101	235912	241173	199543	188277	219097	220067	252676	168744	232726	374925	128968
PL	LC-MS/MS	SM(32:1)	10335157	13535824	4.92321e+06	15628028	11939487	6.10019e+06	12757181	8.10409e+06	7044316	10379001	13437204	9186159	13156586	12420355	18510372	16356147	12754735	9480450	18077028	18573626	13785100	15936491	18665990	12687317	13412941	7.0888e+06	23160284	11254502	13356901	15346788	15685754	12890066	22338446	13505770	16260733	7.02735e+06	17262140	12840414	16363441	13322940	16345702	20281962	16718151	19102778	16366745	34548232	7.08677e+06
PL	LC-MS/MS	SM(32:2)	573371	727615	260358	733027	422873	377908	919192	651758	568683	554976	887680	423387	849261	673974	1028127	503123	754214	476305	836273	610281	641057	926465	996446	800177	736822	504220	1103906	591712	755544	920682	513283	468410	2118821	469338	951946	324671	613176	485936	668163	380160	1.08967e+06	695140	846175	1.12555e+06	809152	2.28297e+06	311343
PL	LC-MS/MS	SM(34:1)	234311792	178492320	143390208	159717376	205240112	132107040	190941424	135616560	184786768	176345264	249887664	178395040	229332928	213634480	292981344	304900192	202923648	188472432	299405312	209668272	167504448	214164864	273744160	190123120	178344448	123537432	273530176	209430032	157649360	223689776	245767408	156605920	302512960	208198576	177136672	149428000	187557824	137819200	206051648	149527456	180442400	276501920	236339520	265516000	223564624	315852384	144460464
PL	LC-MS/MS	SM(34:2)	23169466	18456150	11836173	18445856	19381078	12892324	26469412	15981326	21757554	19570080	27694562	18547100	24363672	27916008	34037860	36738352	23860442	18614642	36867916	15979156	18664892	26863080	31004834	22400998	23996602	15229332	30542834	25470294	17767248	30274194	25436606	17719346	44607032	18570376	24954948	13914679	17422590	16186708	24223710	14827855	19449674	29330182	26866656	35860476	23313230	39524820	13233664
PL	LC-MS/MS	SM(36:1)	51692464	36655600	38978688	39962168	48931528	20866470	40372380	22203002	75529864	39344128	46555952	51366552	48853768	38142144	77231544	69528952	40651144	44789168	52771792	47421228	31168450	51193304	52146840	25645714	33735784	30615180	46091688	34667948	29343980	45217348	66645788	35386784	72659032	41603360	35699580	42730248	33070068	32385744	37865280	30051224	30503510	54743676	48281424	53292840	36919860	76758392	28017784
PL	LC-MS/MS	SM(36:2)	26223446	13726161	12401422	17976384	19476340	8132554	21306040	11369643	30114708	15039099	20256418	17670944	23745846	18245546	35155300	24856716	18067056	17390282	22096722	13350126	14491775	20636928	21610170	10881914	14142223	13652478	19620942	15147087	12162168	21893440	24297472	13536948	34368480	15338511	15079236	16623690	11533197	12231938	14746638	11506566	12074222	22648094	18740696	24081500	15089245	35528644	10704668
PL	LC-MS/MS	SM(36:3)	1.22424e+06	717977	624154	579633	748307	427335	1.03674e+06	593580	973573	926329	950113	499730	1.28199e+06	1.00074e+06	1.39337e+06	1.65466e+06	884785	790792	1.18304e+06	760490	661793	935761	1.04543e+06	748150	875076	658283	1.0353e+06	601550	646722	1128758	1.16764e+06	551478	1.70493e+06	570523	559610	580237	655365	593514	930765	486884	574685	975667	1.12269e+06	941961	1.08821e+06	1.13012e+06	434474
PL	LC-MS/MS	SM(36:4)	87826.6	66646.1	33993.1	34978.8	51278.8	15717.7	108769	41147.5	41264.2	81987.8	158917	27811.4	139521	132565	139804	200501	79486.3	50175.8	149528	45497.3	57427.4	58702.4	96755.2	50374.6	99920.8	43753.7	161196	82724.1	46010.5	70290.3	78029.7	48345	152762	30849.1	66276.2	48138.1	51670.6	61463.8	115502	20228.5	48632.6	122014	117365	88181.1	112768	129873	28786.6
PL	LC-MS/MS	SM(38:1)	21473190	22322436	12067119	29649796	33755788	11944676	28362814	13127436	26262158	25363116	33211698	24942594	33292936	24884232	42509784	33341536	26220716	27188230	34868868	32309618	24353974	28004930	33192634	19971608	23660950	18994256	30776284	27587288	24415658	33639960	34539952	19564342	37309904	23902588	21169318	17854218	23721120	23529974	31856528	26829448	22359576	47942596	28276552	33184248	23743204	50645460	14740781
PL	LC-MS/MS	SM(38:2)	12971681	9286409	6965178	12424407	12968715	6614689	14361717	8931834	15382253	11387565	14406442	10046740	19634674	13198052	19109718	16777194	12718188	12513028	16834372	9467911	10520758	14204275	15338016	9069117	11236878	8706813	13498412	14405385	8899437	14308249	14766999	8869186	18530650	11718152	9046750	9184675	7.76832e+06	9312996	12618514	7.82718e+06	9890633	17902266	11971388	15287983	12990530	20121870	7.69847e+06
PL	LC-MS/MS	SM(38:3)	1137533	362041	761953	354212	494547	492229	499368	463670	915532	519764	565298	256038	775310	524651	816030	1.37246e+06	531425	643657	714292	491424	556208	770786	928026	572233	613194	737571	799387	521554	461992	431820	863008	623546	1.24047e+06	529583	409679	550146	574111	439438	669535	349675	614658	914341	715560	743404	597809	827085	556485
PL	LC-MS/MS	SM(40:1)	32905226	37828720	15504092	46958776	61960200	25182476	67731312	25627000	33934144	42252052	61976112	45065880	67949656	54787900	96076192	62874980	65890804	48174308	78230000	56146280	44081872	52623920	67530768	37681480	43311332	34348240	61149296	65508272	37153456	64381080	48945068	32100314	69918464	40926312	40187344	27032226	45667160	45792224	56797336	34348688	46138796	94001680	59574300	75745152	42420800	94938592	28170814
PL	LC-MS/MS	SM(40:2)	32670248	35697012	16877442	44269680	52152232	23999052	56527080	28908834	29474304	39287196	53171572	34416068	56283436	44417924	72221384	45905312	50677228	39980616	61440740	45000100	40147732	53640476	62901584	44824632	39043528	30234502	50469588	52956060	37124688	54954684	50017976	43804036	61309520	50012268	40091552	27160036	34872680	32012324	57525356	40930728	44409208	63169792	48048780	61208256	43566472	86069392	26330438
Sc	GC-MS/MS	Glucose	2.78162	3.11864	2.88733	2.33343	4.04517	2.78233	2.13796	2.48379	2.13479	2.50702	1.60571	2.72447	1.89885	6.22038	3.18257	2.47816	2.23596	2.01644	2.4323	2.23145	4.17711	1.80139	1.83145	2.00206	2.03264	2.34314	2.67978	3.66965	2.52519	2.23877	1.77009	5.08639	2.4143	3.10345	3.24833	3.05607	2.61279	3.64654	2.18039	5.02652	2.75238	2.68941	2.61265	2.83839	5.01099	2.19861	3.14315
Sc	GC-MS/MS	Mannose	2.34432	2.45024	2.32159	2.14294	3.30437	2.49235	1.9671	1.91015	1.9127	1.96977	1.50202	2.14025	1.6182	5.28167	2.64464	2.26229	1.75521	1.81878	2.02744	2.06397	3.34431	1.68108	1.53266	1.84342	1.8963	2.12309	2.41197	2.97111	1.98666	2.05928	1.66434	4.25843	2.00144	2.80822	2.85635	2.49489	2.04599	2.91523	1.99879	4.13361	2.1871	2.24023	2.37394	2.3637	4.04857	1.83985	2.4872
	GC-MS/MS	1,6-Anhydroglucose	0.00216623	0.00203207	0.00160511	0.00245607	0.00138843	0.00191173	0.00190922	0.00287443	0.00296121	0.00140097	0.00240717	0.00167779	0.00152907	0.00292856	0.00139206	0.00251546	0.00140783	0.00253133	0.00139401	0.00183656	0.00168447	0.00187443	0.00167704	0.00191462	0.00208483	0.00163592	0.00176597	0.00195675	0.00221046	0.00216859	0.00173712	0.00162916	0.00156061	0.00218947	0.00176218	0.00138383	0.00161578	0.00136763	0.00229679	0.00207967	0.00139095	0.00128773	0.00178695	0.00162077	0.00200507	0.00187406	0.00156227
	GC-MS/MS	2-Aminobutyric acid	0.0108091	0.0643894	0.0257004	0.0168788	0.0387665	0.011099	0.02367	0.0156111	0.0120255	0.026627	0.018116	0.037714	0.0288976	0.120525	0.0298889	0.0221136	0.0528529	0.019861	0.0478945	0.0262353	0.052003	0.0351311	0.0496688	0.0266661	0.0134451	0.0338766	0.0343327	0.0742561	0.0354499	0.0301333	0.0115667	0.0393107	0.0244714	0.0280879	0.0186379	0.0343169	0.0351801	0.0387372	0.02362	0.0516631	0.0388714	0.0250431	0.0138566	0.0423104	0.0624952	0.0125108	0.0173129
	GC-MS/MS	2-Aminoethanol	0.109726	0.209896	0.331292	0.289374	0.191577	0.219048	0.232772	0.145132	0.220687	0.416496	0.218044	0.444289	0.109449	0.222328	0.125115	0.288488	0.266265	0.215505	0.16682	0.295059	0.20876	0.290596	0.196715	0.423679	0.241172	0.228129	0.289912	0.251472	0.217412	0.354654	0.227973	0.157015	0.136906	0.210794	0.350642	0.145148	0.199016	0.176464	0.295613	0.212993	0.334418	0.164105	0.183312	0.181825	0.155736	0.112505	0.257708
	GC-MS/MS	2-Aminooctanoic acid	0.00197195	0.00430114	0.00514699	0.00223816	0.00129642	0.00172281	0.00124674	0.00210691	0.00349066	0.00137217	0.00156477	0.00183425	0.00307324	0.00440655	0.0022084	0.00284962	0.00305593	0.000858409	0.00364324	0.00271084	0.00132055	0.00562806	0.00234435	0.00226754	0.00203179	0.000878824	0.00268276	0.00432721	0.00211128	0.00527762	0.00102175	0.0017232	0.00264056	0.00116704	0.00155843	0.00396475	0.00421677	0.0057999	0.00257261	0.000834866	0.00209672	0.00100061	0.000756524	0.00316599	0.00387635	0.000767272	0.00159709
	GC-MS/MS	2-Aminopimelic acid	0.310556	0.396875	0.392281	0.379764	0.334019	0.465835	0.336448	0.579967	0.399251	0.259844	0.243761	0.354576	0.26227	0.335427	0.423475	0.339781	0.408469	0.404973	0.401374	0.458605	0.458081	0.427711	0.518532	0.378003	0.271282	0.487654	0.490668	0.433613	0.334656	0.391823	0.311714	0.331728	0.416739	0.314992	0.774505	0.459843	0.462738	0.26252	0.440362	0.45144	0.331971	0.375104	0.49307	0.524464	0.533699	0.361227	0.168883
	GC-MS/MS	2-Hydroxybutyric acid	0.0737911	0.243376	0.0914138	0.209136	0.195351	0.121281	0.186789	0.109997	0.097557	0.141239	0.15832	0.219176	0.19841	0.395157	0.284438	0.275388	0.208386	0.184511	0.257776	0.165502	0.233727	0.291217	0.688637	0.235758	0.16211	0.265671	0.25501	0.297067	0.166404	0.336337	0.102573	0.259262	0.144687	0.225667	0.203479	0.258707	0.206479	0.11865	0.146829	0.278517	0.287142	0.16702	0.226452	0.196188	0.288526	0.1196	0.113744
	GC-MS/MS	2-Hydroxyglutaric acid	0.00457195	0.00426501	0.00469336	0.0036066	0.0040134	0.0216813	0.00442017	0.0109253	0.00590952	0.00775607	0.00483623	0.00438178	0.00519173	0.00755264	0.00571028	0.00761613	0.0052948	0.00531547	0.00556074	0.0067948	0.00461245	0.0057055	0.00645154	0.00473611	0.00653775	0.00486078	0.00610675	0.0061284	0.00847962	0.00523227	0.00463656	0.00441908	0.00543333	0.00478639	0.00670544	0.00494497	0.00443198	0.00597987	0.00886884	0.00754164	0.00448343	0.00474557	0.00427561	0.00424102	0.012821	0.00667765	0.0052545
	GC-MS/MS	2-Hydroxyisobutyric acid	0.00510397	0.00777277	0.00569666	0.0114296	0.00732207	0.0114795	0.00790211	0.0275404	0.0208314	0.00456523	0.0128467	0.00830891	0.00900786	0.0115504	0.00825336	0.0057905	0.00899002	0.00747947	0.00689677	0.00697159	0.00534908	0.0102983	0.0103155	0.0172911	0.00914104	0.00988639	0.0129819	0.0123071	0.00967524	0.0148555	0.0059477	0.00959181	0.00532784	0.0137786	0.00686075	0.00483031	0.0135937	0.0114445	0.0118242	0.0081054	0.0147167	0.00785596	0.0112761	0.0151563	0.0111009	0.0107346	0.00881394
	GC-MS/MS	2-Hydroxyisovaleric acid	0.0105206	0.0214976	0.0125667	0.0337045	0.0159842	0.0447862	0.0158894	0.0217396	0.0191929	0.0295109	0.0318902	0.0140728	0.0329281	0.0234331	0.0308888	0.0455552	0.0173264	0.014675	0.0190234	0.0187227	0.0200921	0.0248477	0.0465523	0.0348202	0.0240426	0.0170986	0.0257184	0.0220449	0.0189801	0.0416912	0.0106424	0.0203252	0.0163566	0.0171302	0.0228895	0.0242348	0.0190255	0.0100373	0.0254774	0.0145854	0.0223323	0.0110333	0.0279538	0.0169731	0.0303893	0.0209363	0.0192402
	GC-MS/MS	2-Ketobutyric acid	0.0046537	0.0144791	0.0146307	0.0130562	0.0135017	0.00959015	0.0150791	0.00973518	0.00847746	0.0225252	0.0113994	0.0142201	0.0141372	0.0214589	0.0130025	0.0138023	0.0219889	0.0119062	0.00864683	0.00918001	0.0120701	0.0138677	0.0249594	0.0141071	0.00886625	0.00985304	0.011678	0.0188379	0.0115735	0.0186064	0.00626593	0.0106292	0.00721422	0.011462	0.0108481	0.0114209	0.0131163	0.00812156	0.0115636	0.0140927	0.0257451	0.00813346	0.0115378	0.0123111	0.0112949	0.00687779	0.016094
	GC-MS/MS	2-Ketoglutaric acid	0.0271819	0.0441582	0.0328526	0.0441334	0.0267567	0.0427777	0.0423087	0.0522435	0.0488017	0.0247022	0.0443473	0.0494812	0.0290836	0.0608092	0.0375728	0.0576922	0.0420446	0.0527779	0.0484797	0.0706438	0.0575694	0.048792	0.0476178	0.0483415	0.0440843	0.0417977	0.0694059	0.0587231	0.0588527	0.0416586	0.0427967	0.0320002	0.0385053	0.0328624	0.0929409	0.0411263	0.040159	0.0494799	0.0374705	0.0452363	0.0369425	0.0323359	0.0350852	0.0415358	0.074384	0.0490665	0.0240875
	GC-MS/MS	2-Ketoisocaproic acid	0.0109083	0.0610605	0.0168018	0.0752903	0.056451	0.0398328	0.0483227	0.0571849	0.0315716	0.0376239	0.0669102	0.0802944	0.0455702	0.240361	0.0394652	0.040006	0.0461399	0.0267922	0.0500138	0.0345832	0.0611978	0.0499044	0.0935177	0.0735778	0.0434243	0.0372291	0.0335937	0.0955832	0.0816376	0.0707104	0.0237269	0.0579907	0.021396	0.0309439	0.0286613	0.0298129	0.0588865	0.0706105	0.0489421	0.0490135	0.0777197	0.0353294	0.0462933	0.0354578	0.0329734	0.0440623	0.029497
	GC-MS/MS	2-Keto-isovaleric acid	0.00362219	0.0112313	0.00621602	0.0204132	0.00971038	0.0119603	0.013064	0.00934387	0.0105443	0.00815525	0.0177682	0.0131549	0.0109931	0.0174197	0.0113474	0.0143003	0.0105249	0.011706	0.0106248	0.010721	0.0132876	0.0134377	0.0157627	0.0183626	0.0149856	0.0123123	0.0124442	0.0171158	0.0146735	0.0162684	0.00826312	0.011808	0.00663673	0.00906982	0.0128768	0.00830657	0.0107434	0.0121872	0.014602	0.00936828	0.016571	0.00912625	0.0143068	0.00876735	0.00963847	0.0117087	0.00821316
	GC-MS/MS	3-Aminoisobutyric acid	0.001156	0.00634408	0.00334813	0.000840596	0.00229024	0.00806931	0.000675031	0.00592992	0.00924571	0.00112415	0.00620868	0.00201978	0.000166998	0.00481544	0.000592993	0.00629082	0.00247476	0.00474139	0.00283777	0.00279422	0.00277472	0.0030729	0.00539138	0.00368306	0.00887295	0.00661013	0.00337679	0.00479692	0.00320618	0.00597628	0.00320856	0.00817144	0.00296554	0.00105736	0.00476531	0.00794347	0.00859855	0.00132845	0.00527828	0.00668671	0.00467417	0.00460519	0.00158554	0.00114298	0.0185035	0.000298889	0.00172397
	GC-MS/MS	3-Aminopropanoic acid	0.0244818	0.0446212	0.0310022	0.0367729	0.0306543	0.0324109	0.0291818	0.0418966	0.042649	0.0330264	0.0353871	0.0311925	0.0188689	0.0445752	0.0341682	0.0313534	0.0199891	0.0360972	0.017357	0.0294039	0.028282	0.0517881	0.0232823	0.0421116	0.0447708	0.0316745	0.0282366	0.0365589	0.028814	0.0327652	0.0239153	0.0337565	0.0199361	0.036974	0.0399755	0.0374031	0.0419158	0.0290612	0.045025	0.0254828	0.0291419	0.0333719	0.0258498	0.0203098	0.0522467	0.0130472	0.0385962
	GC-MS/MS	3-Hydroxybutyric acid	0.887538	0.767683	0.547369	0.143246	0.383875	0.260647	0.375599	0.0750536	0.425416	0.261923	0.186424	0.156185	0.116791	0.401195	0.620948	3.68526	0.642302	0.868344	0.71357	0.301252	0.515368	0.709849	1.69349	0.31937	0.112964	0.467459	1.14819	0.535958	0.166579	0.655092	0.736142	1.30684	0.271244	1.32722	0.240316	1.92848	0.346363	0.371151	0.382986	1.02207	0.304299	0.799997	1.09637	0.156671	1.30101	0.127774	0.413105
	GC-MS/MS	3-Hydroxyisobutyric acid	0.793781	0.729116	0.511792	0.114477	0.347295	0.206791	0.299095	0.0754574	0.340853	0.264739	0.149157	0.156737	0.103571	0.393312	0.564489	3.0417	0.643222	0.700454	0.642464	0.238264	0.478407	0.57835	1.55641	0.253572	0.0888027	0.370849	0.928044	0.499643	0.167466	0.519183	0.587166	1.15644	0.242186	1.07661	0.190689	1.73075	0.34534	0.347979	0.299788	0.92011	0.300157	0.722325	0.893493	0.13775	1.22637	0.11342	0.397956
	GC-MS/MS	3-Hydroxyisovaleric acid	0.0280069	0.0215048	0.0206009	0.0256362	0.019993	0.110543	0.0181818	0.0290579	0.0666433	0.0154683	0.025047	0.0315391	0.0185949	0.0295875	0.0241657	0.0215052	0.0175361	0.0128416	0.0182789	0.0220784	0.0184738	0.0195836	0.0310245	0.0303587	0.0204475	0.0178322	0.0232171	0.0275569	0.0211729	0.0351601	0.0112872	0.0214887	0.013698	0.0214063	0.0157986	0.0203853	0.0330524	0.0171614	0.0201324	0.020984	0.0267181	0.0262571	0.0216419	0.017295	0.0292232	0.0141113	0.0239665
	GC-MS/MS	3-Hydroxypropionic acid	0.020972	0.0351713	0.0283918	0.0267361	0.0210322	0.0296596	0.0252256	0.0270082	0.0264437	0.0277932	0.0277069	0.030056	0.0238054	0.0335091	0.0253889	0.0230091	0.0273707	0.0222195	0.0213268	0.0265844	0.034832	0.0218777	0.0218522	0.0256935	0.024794	0.0224079	0.0305914	0.0277506	0.02368	0.0292047	0.0180719	0.021923	0.0209724	0.0242905	0.0409962	0.0170005	0.0216978	0.0194256	0.024644	0.0343614	0.0347852	0.0188149	0.0261685	0.0238371	0.0364037	0.0188459	0.0224563
	GC-MS/MS	3-Methyl-2-oxovaleric acid	0.00396806	0.0110436	0.00499128	0.017065	0.0103239	0.010783	0.00926191	0.0110915	0.0112163	0.00896169	0.0139046	0.0129903	0.0100381	0.0401836	0.00851347	0.0110902	0.00825487	0.00920643	0.0102456	0.00770105	0.0111145	0.0118896	0.0184625	0.0191449	0.0110157	0.0109793	0.006575	0.0144969	0.013142	0.0127138	0.00641587	0.0100498	0.00449042	0.00825806	0.0071893	0.00734541	0.00851346	0.0102653	0.0105537	0.00972207	0.0133084	0.0070798	0.00858942	0.00826104	0.00717883	0.0103223	0.00615431
	GC-MS/MS	4-Hydroxybenzoic acid	0.00763374	0.00522742	0.00694059	0.00515703	0.00742735	0.00364048	0.00552982	0.00704198	0.00498654	0.00747476	0.00661764	0.00734202	0.00344263	0.0237594	0.00794423	0.0187027	0.00617968	0.00486674	0.0054804	0.00516583	0.012895	0.00848587	0.00331814	0.00484364	0.00393634	0.00323689	0.0098802	0.0102006	0.00698363	0.00437696	0.00535198	0.00664148	0.00453176	0.00464374	0.0104399	0.00783691	0.00642657	0.00780663	0.00416024	0.0079641	0.0085921	0.00877766	0.00881839	0.0121003	0.0163238	0.00595113	0.00807192
	GC-MS/MS	4-Hydroxyphenylacetic acid	6.11639e-05	0.00066939	0.000181129	7.06774e-05	0.000364478	0.000399732	0.000184767	0.00160339	0.000433184	0.000211812	0.000245392	0.00017394	0.000293016	0.0019896	0.000310674	0.00143802	3.8022e-05	0.000162505	0.00012765	0.000245953	0.000192328	0.000190705	0.000265129	9.21574e-05	0.000176062	0.000102973	0.000201152	0.00027802	0.00022076	0.000273979	9.98341e-06	0.000365474	0.000194454	0.000406187	9.10021e-05	9.32624e-05	0.000287127	0.000216783	0.000403778	0.000733948	0.000406657	0.000313192	0.00378432	0.000351663	0.00130128	4.77698e-05	0.000169097
	GC-MS/MS	5-Aminovaleric acid	0.000599941	0.00124858	0.00120055	0.000696291	0.000969946	0.00143106	0.000515276	0.000648668	0.000793195	0.00119167	0.000892791	0.000973621	0.000521356	0.00102001	0.000478643	0.00107348	0.000982994	0.0011556	0.00103393	0.00125117	0.00103225	0.00146855	0.00101168	0.00112499	0.00101812	0.000739973	0.000898979	0.000871792	0.000978479	0.000885018	0.000733369	0.000813564	0.00034384	0.000869427	0.00101881	0.00069032	0.00102159	0.000731121	0.00114525	0.00144551	0.00089516	0.000769292	0.000914961	0.00101985	0.00115772	0.000335953	0.00150747
	GC-MS/MS	5-Oxoproline	0.332308	0.475378	0.487556	0.284748	0.569188	0.379689	0.356103	0.58048	0.362475	0.362603	0.415729	0.446788	0.361589	0.784465	0.330122	0.404739	0.220245	0.361223	0.477099	0.501519	0.433478	0.416322	0.467994	0.361048	0.46738	0.405116	0.223406	0.509673	0.381624	0.36403	0.511653	0.457271	0.465595	0.310773	0.723188	0.373357	0.291438	0.386493	0.350287	0.376391	0.299445	0.495157	0.317226	0.374128	0.443256	0.425967	0.308251
	GC-MS/MS	Acetylglycine	0.00407383	0.0112058	0.0110119	0.00742937	0.00589104	0.00773886	0.0116683	0.00902428	0.0139815	0.00608909	0.00781948	0.00940475	0.011016	0.0110256	0.00830457	0.00438708	0.0142611	0.0102283	0.00592918	0.0340612	0.00517584	0.0101322	0.0131183	0.00674197	0.0159145	0.0102523	0.0207855	0.00905416	0.00380596	0.0229457	0.0325417	0.0279142	0.00222544	0.00989187	0.00371843	0.0172134	0.0151135	0.016499	0.0165454	0.0124742	0.0068686	0.00318702	0.0097123	0.0214966	0.0167618	0.00426479	0.00369152
	LC-MS/MS	Adenine	0.00336748	0.00269467	0.00283997	0.00384417	0.00248705	0.00205702	0.00173758	0.00219598	0.00308237	0.00203632	0.00300881	0.00259021	0.00327596	0.0030589	0.00253102	0.00128846	0.00247103	0.00221568	0.00386417	0.00368906	0.0042019	0.0020299	0.00424171	0.00412853	0.00185135	0.00159839	0.00174869	0.00320381	0.00260754	0.0033199	0.00210994	0.00242993	0.00372788	0.00128382	0.00237135	0.00227978	0.00166888	0.00302918	0.00271484	0.00349479	0.00341169	0.00285121	0.00172196	0.00337547	0.00274278	0.00352677	0.00269348
	LC-MS/MS	Adenosine	0.000194732	0.000451862	0.00106233	0.000564959	0.000460407	0.000411403	0.000377434	0.000333154	0.000222427	0.000382614	0.000293367	0.000255196	0.000862383	0.000222541	0.000474148	0.000810996	0.000233518	0.000306815	0.000485263	0.000432408	0.000368182	0.000462569	0.000562273	0.000292562	6.10785e-05	0.000583817	0.000321506	0.000182922	0.000310549	0.000433838	0.00302845	0.000669293	0.000505276	0.000479246	0.00029477	0.000259393	0.000736935	0.000679211	0.000417212	0.000619906	0.000231925	0.000406294	0.000489169	0.00216201	0.000543778	0.000512618	0.000451156
	LC-MS/MS	Adenosine monophosphate	0.00325059	0.00104006	0.00415338	0.00211218	0.00154122	0.00218127	0.00243327	0.00149083	0.000756365	0.00164175	0.00203305	0.0014174	0.00406294	0.00114256	0.00420621	0.00289678	0.000816109	0.00151531	0.00205962	0.0032991	0.000838477	0.00460421	0.00222756	0.00215717	0.000941418	0.00366572	0.00277662	0.00125455	0.000827694	0.00249084	0.0133043	0.00667409	0.00130453	0.00220093	0.00491004	0.00205779	0.0179542	0.00312465	0.00203121	0.0264332	0.00293868	0.00477948	0.00191334	0.00463654	0.000944752	0.00155464	0.00164406
	LC-MS/MS	AEA	0.0197477	0.0230653	0.0318004	0.0198507	0.0190506	0.0223637	0.0227121	0.0140761	0.0273485	0.0292635	0.0149326	0.0234791	0.0153818	0.0232829	0.0174105	0.0315765	0.0382291	0.0196159	0.0239877	0.0160091	0.0257713	0.0388019	0.0223759	0.0128126	0.0147602	0.0314108	0.0379666	0.0214222	0.0212196	0.0199339	0.0245419	0.0292713	0.0321026	0.0326223	0.0329464	0.0538849	0.014941	0.0230395	0.011227	0.022397	0.019731	0.0268907	0.0362817	0.0200422	0.0268601	0.0212246	0.0449892
	GC-MS/MS	Adipic acid	0.0112538	0.0100242	0.00976194	0.0120163	0.0102364	0.00884374	0.00819537	0.0112325	0.0164231	0.019738	0.0114757	0.00807126	0.00802225	0.0093091	0.0094247	0.0329196	0.016092	0.0128816	0.00946111	0.00891429	0.0114074	0.0091405	0.0152416	0.00942017	0.0102851	0.00868071	0.0101443	0.012431	0.00961653	0.0154244	0.00907935	0.00835241	0.00881119	0.0162609	0.0103641	0.00937135	0.0126224	0.00712177	0.0132139	0.0187875	0.0102894	0.00903117	0.00962475	0.00833725	0.0130743	0.010398	0.0146691
	GC-MS/MS	Benzoic acid	0.205435	0.277034	0.47728	0.263582	0.228148	0.224577	0.24116	0.288238	0.317449	0.675342	0.308474	0.328341	0.193099	0.32225	0.199463	0.272168	0.667955	0.256438	0.22411	0.226574	0.343202	0.241659	0.200404	0.260682	0.234345	0.269718	0.302755	0.307708	0.375528	0.289602	0.194833	0.298797	0.251252	0.245052	0.275392	0.356064	0.351533	0.273867	0.230058	0.305728	0.702029	0.190629	0.256181	0.252971	0.320313	0.304398	0.46248
	LC-MS/MS	Carnitine	0.996378	0.812242	0.703169	1.10308	0.516929	0.425703	0.788807	0.640731	0.683634	0.724343	0.961125	0.824141	1.3518	0.543701	1.21945	0.618915	0.811614	0.4933	1.28364	0.911354	1.02737	0.816332	1.35565	0.919449	0.776893	0.96422	0.944683	1.1298	0.887997	0.936404	0.992192	0.71603	1.17311	0.500516	0.792237	0.707741	0.840357	1.10277	0.838922	0.798757	0.904292	0.840524	0.84023	1.53155	0.752004	1.40231	0.617526
	LC-MS/MS	Choline	0.0693142	0.0773893	0.0604847	0.12893	0.115785	0.166702	0.0856678	0.298535	0.0407013	0.096083	0.110803	0.0951181	0.114601	0.149452	0.128044	0.0720636	0.0613725	0.0775842	0.130473	0.0885134	0.122941	0.133973	0.129914	0.0681833	0.0836346	0.0783757	0.107137	0.117825	0.140198	0.157733	0.0858479	0.108465	0.116079	0.0687394	0.0688108	0.0687607	0.217256	0.202417	0.130288	0.108176	0.128489	0.215966	0.0765041	0.266162	0.11625	0.154544	0.150029
	GC-MS/MS	Citramalic acid	0.00379502	0.00532946	0.00484522	0.005477	0.00394803	0.00393135	0.0039589	0.00580626	0.00624729	0.00480761	0.00524959	0.00462729	0.00436721	0.00559666	0.00380232	0.00365457	0.0048179	0.0056613	0.00388059	0.00383906	0.00495262	0.0046709	0.00431225	0.0054083	0.00467298	0.0038947	0.00469386	0.00500291	0.00585	0.00416823	0.00395213	0.0044172	0.00394047	0.0047805	0.00450021	0.00432603	0.0047844	0.00485659	0.00514907	0.00484399	0.00497182	0.0044324	0.00500837	0.00450694	0.00580449	0.00471865	0.00452448
	GC-MS/MS	Citric acid	0.481305	0.54453	0.538539	0.551655	0.47451	0.666144	0.490152	0.798961	0.583268	0.349705	0.354758	0.476779	0.403871	0.452336	0.656909	0.493141	0.551125	0.591291	0.613688	0.668267	0.62627	0.626631	0.797132	0.550638	0.390895	0.707018	0.712323	0.591249	0.444767	0.571326	0.452906	0.466234	0.638609	0.460216	1.12684	0.635966	0.614731	0.359826	0.639082	0.621193	0.447591	0.575649	0.71848	0.810751	0.744742	0.560513	0.236873
	LC-MS/MS	Citrulline	0.282526	0.47266	0.341067	0.486546	0.444279	0.696062	0.244939	1.18616	0.424844	0.419908	0.493371	0.318074	0.340234	0.46108	0.456385	0.279814	0.382859	0.400748	0.486985	0.632861	0.492847	0.371178	0.598136	0.494322	0.357719	0.488039	0.532775	0.443681	0.510968	0.588869	0.304865	0.303866	0.55671	0.49185	0.40034	0.312837	0.625777	0.582292	0.573488	0.720342	0.435936	0.431288	0.350411	0.575879	0.730227	0.31369	0.492072
	LC-MS/MS	Creatine	0.0683416	0.0508674	0.133545	0.0810299	0.0734499	0.146661	0.268374	0.0642628	0.0474306	0.145869	0.287514	0.121744	0.360033	0.172361	0.12228	0.0254524	0.185046	0.115038	0.239978	0.185678	0.468903	0.307711	0.117137	0.0679587	0.183684	0.342894	0.468623	0.178626	0.150287	0.126364	0.237881	0.14832	0.241484	0.0937377	0.0623661	0.107583	0.0931449	0.0961125	0.0588967	0.258718	0.143498	0.11293	0.144116	0.625347	0.143134	0.275987	0.0848699
	LC-MS/MS	Creatinine	0.667447	0.500194	0.407638	0.583501	0.537424	0.619128	0.62272	1.73	0.616442	0.434546	0.41496	0.595683	0.683285	0.366011	0.926726	0.427902	0.387698	0.361359	0.651739	0.60495	0.413653	0.586001	1.03891	0.540556	0.608337	0.400745	0.359748	0.610594	0.473226	0.60537	0.389733	0.472646	0.511058	0.702664	0.347753	0.349342	0.776618	0.529075	0.655764	0.44664	0.501003	0.8191	0.500804	0.818454	0.696724	0.495605	0.586605
	LC-MS/MS	Cystathionine	0.00161965	0.00135317	0.00297026	0.00185407	0.00120708	0.00239054	0.000323171	0.00657609	0.00186516	0.00166207	0.00263762	0.00100587	0.00371038	0.00129956	0.00251958	0.000858527	0.000746095	0.000905082	0.00196357	0.00145915	0.000604223	0.000752928	0.00301852	0.002635	0.00141229	0.00101902	0.000986376	0.000893866	0.00269298	0.00176496	0.00145599	0.000660239	0.00184259	0.00110898	0.00180341	0.000726409	0.000810334	0.00095409	0.00159659	0.000472179	0.000880486	0.00265308	0.000531198	0.00226191	0.00287982	0.00165766	0.0013636
	LC-MS/MS	Dimethylglycine	0.0996489	0.0449745	0.0267207	0.0576843	0.0377089	0.0563609	0.073859	0.119292	0.018536	0.0617724	0.0629565	0.0962808	0.0522827	0.0251191	0.0911464	0.0528094	0.0370726	0.0344743	0.0519878	0.0339666	0.0465047	0.0613552	0.0740791	0.0656945	0.052495	0.190479	0.0664977	0.0503794	0.0632218	0.0533364	0.0228242	0.0385519	0.0659953	0.0502986	0.0659216	0.0250879	0.0782248	0.0495917	0.0502494	0.052128	0.0338473	0.0749967	0.0437968	0.102849	0.0548278	0.050701	0.100545
	GC-MS/MS	Galactosamine	0.00247857	0.00459167	0.00548137	0.00665002	0.00518416	0.00541123	0.00337588	0.00334157	0.00547032	0.00308679	0.00427962	0.00563936	0.00279161	0.0118522	0.00353355	0.00428961	0.00331409	0.00460993	0.00408338	0.00551948	0.00715458	0.00485097	0.00380886	0.00800938	0.00541307	0.00575177	0.00440362	0.00527494	0.00475789	0.00543254	0.00356346	0.00437688	0.00454256	0.00448538	0.00636448	0.00347697	0.00307132	0.00426629	0.00593416	0.00508101	0.00595592	0.00460638	0.00411113	0.00516877	0.0053798	0.00383333	0.00430041
	GC-MS/MS	Galacturonic acid	0.00265068	0.00723181	0.0139854	0.00380289	0.00517917	0.00996601	0.00202355	0.0287883	0.00344626	0.00254301	0.00176797	0.00416901	0.00372473	0.00826956	0.00348542	0.00425619	0.00236873	0.00220839	0.00337064	0.0032403	0.0051622	0.00237681	0.00460454	0.00315999	0.00273447	0.0030484	0.00400564	0.00771107	0.00451046	0.00428372	0.00199686	0.00759965	0.00385381	0.00356779	0.00842016	0.00438212	0.00540954	0.00591874	0.0034365	0.00520863	0.00537019	0.00417224	0.00375824	0.00634099	0.0157029	0.00232267	0.00479157
	GC-MS/MS	Glucaric acid	0.00312301	0.00728879	0.00465431	0.00331556	0.00754081	0.00591529	0.00367736	0.0412447	0.00359918	0.00377996	0.00366536	0.00766267	0.00581199	0.00947729	0.00530536	0.00332757	0.00495476	0.00228442	0.00406611	0.00304692	0.00673791	0.00509193	0.0077707	0.00440727	0.00417964	0.00295438	0.00317246	0.00702346	0.00809536	0.00444384	0.00183075	0.00943962	0.00631378	0.00611758	0.00531005	0.00263424	0.00914441	0.00867831	0.00364505	0.00437342	0.00791573	0.00769219	0.00442064	0.00615478	0.0147109	0.00290199	0.00573878
	GC-MS/MS	Glucono-1,5-lactone	4.25823	4.7591	4.48361	3.45857	5.93352	3.99207	3.17349	3.79047	3.15344	3.78684	2.38624	4.10433	2.88275	7.63746	4.8284	3.65262	3.38162	2.9776	3.68824	3.30737	6.07924	2.684	2.77973	2.97162	3.00543	3.46119	3.9002	5.57013	3.8211	3.32085	2.62865	6.61232	3.64156	4.22839	4.37135	4.80176	3.95949	5.48759	3.22308	6.80492	4.174	4.10634	3.79568	4.29044	6.52635	3.33814	4.78586
	GC-MS/MS	Glucosamine	0.0121601	0.0142158	0.0120185	0.0110502	0.0175757	0.014982	0.013703	0.0133658	0.0122377	0.0141513	0.0105703	0.0123325	0.00933156	0.0233183	0.0129417	0.0160833	0.00892214	0.0117682	0.011627	0.0111635	0.0157435	0.00995465	0.0110638	0.0116223	0.0130178	0.0116267	0.0120913	0.0157448	0.0126072	0.0133825	0.010668	0.0187327	0.0101767	0.0141432	0.0149239	0.0145194	0.0110853	0.015211	0.011359	0.0194711	0.0109986	0.0131415	0.0132473	0.0110544	0.0183239	0.0111099	0.016198
	GC-MS/MS	Glucuronic acid	0.0059189	0.011122	0.00708377	0.0112627	0.0131807	0.0183671	0.00733209	0.0426406	0.0119425	0.00787123	0.0063719	0.00948782	0.00748661	0.0184565	0.00818658	0.00899806	0.0068819	0.00854002	0.00724533	0.00898707	0.0129924	0.00874351	0.00909741	0.0123396	0.00955691	0.0110273	0.0104706	0.0107081	0.012518	0.0127553	0.0061446	0.0137719	0.00645909	0.0134313	0.0121195	0.00589698	0.0120125	0.00919134	0.00909643	0.0141684	0.010258	0.0111559	0.0113734	0.0131769	0.0170178	0.00716406	0.0124981
	GC-MS/MS	Glutaric acid	0.0028273	0.00311645	0.00434604	0.00352267	0.00287071	0.00231525	0.00303835	0.00411137	0.00668155	0.00567671	0.00320977	0.00370924	0.00239944	0.0063906	0.00289125	0.00406671	0.00643289	0.00325832	0.0041164	0.0027253	0.00371489	0.00361515	0.00371667	0.00287317	0.00229555	0.0020272	0.00363936	0.00461127	0.00373621	0.00294036	0.00187151	0.00330805	0.00243088	0.00313088	0.00257524	0.00340577	0.00404007	0.00308425	0.00393613	0.00379918	0.00500072	0.00262948	0.00299651	0.00271115	0.00501861	0.00333421	0.00487883
	GC-MS/MS	Glyceric acid	0.0473714	0.058299	0.0582554	0.0677504	0.0836988	0.067714	0.0722511	0.0705728	0.0885128	0.0468299	0.0657666	0.0750118	0.055597	0.0897719	0.0656718	0.0661679	0.0550302	0.0699734	0.0518882	0.063771	0.0810111	0.06729	0.0571036	0.0928827	0.0731443	0.0998993	0.087404	0.080627	0.097067	0.0826915	0.0539332	0.0798115	0.0593085	0.0942463	0.117343	0.0486473	0.0609198	0.0775033	0.0849626	0.119756	0.0725865	0.0821032	0.0838406	0.0511229	0.0842271	0.0778419	0.0696841
	GC-MS/MS	Glycolic acid	0.110935	0.151813	0.144605	0.180439	0.112682	0.142643	0.136577	0.140797	0.203182	0.119517	0.171699	0.142953	0.1156	0.168946	0.128942	0.168768	0.130023	0.174689	0.124584	0.145739	0.153065	0.143581	0.1184	0.244593	0.157325	0.139554	0.1544	0.154871	0.174149	0.183167	0.132608	0.148856	0.124693	0.167703	0.172547	0.150575	0.123597	0.148792	0.174762	0.163336	0.161941	0.144532	0.151188	0.138183	0.163985	0.133172	0.135132
	LC-MS/MS	Hypoxanthine	0.00196119	0.00295027	0.00192289	0.00272798	0.00189768	0.00206783	0.00263013	0.00131315	0.00129932	0.00182636	0.00105322	0.00189678	0.00248552	0.00201309	0.00207105	0.0033677	0.00157087	0.00145641	0.00314523	0.0020356	0.00301208	0.00391261	0.00329744	0.00279823	0.00191293	0.0025956	0.0023918	0.00251079	0.00178231	0.00291498	0.00295715	0.00256416	0.00204785	0.00151099	0.00248853	0.00209743	0.00366141	0.00147704	0.0021075	0.00399569	0.00198956	0.00216059	0.00147232	0.00296086	0.00143758	0.0018816	0.0011403
	GC-MS/MS	Indol-3-acetic acid	0.00428609	0.0319929	0.00358601	0.0491112	0.0492133	0.019179	0.020722	0.0656271	0.0389026	0.0164481	0.0137166	0.0220482	0.0263054	0.0375503	0.0278875	0.0133308	0.00834634	0.00688595	0.0136758	0.0188953	0.0110715	0.0181347	0.0192152	0.0142843	0.0167894	0.0330172	0.0161384	0.0454536	0.0120248	0.0362328	0.00578155	0.0132691	0.0260712	0.00984776	0.0067538	0.00447787	0.0733218	0.0308542	0.0339047	0.0147724	0.0288222	0.0101829	0.00895397	0.0265602	0.0323149	0.00654299	0.01489
	LC-MS/MS	Inosine	0.000676887	0.000550827	0.00298354	0.0014409	0.000411791	0.000542788	0.000226476	0.00075542	0.000542598	0.000757385	0.000505195	0.000272964	0.000642546	0.00061376	0.000581156	0.000960498	0.000361167	0.000987842	0.000771201	0.00118821	0.000652563	0.00142823	0.000705488	0.000779104	0.000304444	0.000805177	0.000356462	0.000159901	0.000468379	0.000736769	0.00500897	0.00113079	0.000516028	0.000573805	0.000600387	0.000526406	0.00143077	0.000465408	0.000802095	0.000443954	0.000328881	0.0014539	0.000714593	0.0014988	0.000714686	0.00116132	0.000841226
	GC-MS/MS	Inositol	0.0105362	0.0263418	0.0138695	0.0116956	0.0318974	0.0206087	0.0146471	0.0773595	0.014763	0.0238099	0.00958926	0.0191915	0.0132368	0.0283691	0.026471	0.00961452	0.0171211	0.00997663	0.0176961	0.0132544	0.0262584	0.0173985	0.0180356	0.0119024	0.0122986	0.0118423	0.0116285	0.0227653	0.0224548	0.0126179	0.0103021	0.0261622	0.0182094	0.0154246	0.0125798	0.0153354	0.0325999	0.0239416	0.0111591	0.019049	0.0180839	0.0193747	0.0212225	0.025722	0.0451491	0.0120675	0.0237537
	GC-MS/MS	Lactic acid	1.01619	1.09096	1.33741	2.27833	0.926949	0.883602	1.03133	1.37764	1.242	0.938709	1.39704	1.9831	1.50508	1.7146	1.56973	1.47673	1.0029	1.26111	1.35409	1.61317	1.83884	1.60322	1.29025	1.97185	2.31369	1.637	1.10062	1.44571	1.93485	1.33174	1.5477	1.18482	0.684837	1.18163	2.23604	1.11117	0.933764	1.12063	1.0849	1.03511	2.43343	1.63825	1.36302	0.877267	1.70306	2.55276	0.720762
	GC-MS/MS	Maleic acid	0.000987351	0.00188286	0.00194899	0.00146984	0.00158311	0.00108795	0.0010177	0.00209215	0.00162228	0.00240695	0.00122807	0.0019136	0.00109893	0.00227065	0.000989011	0.000932307	0.00242902	0.00159272	0.000890454	0.000988737	0.00183823	0.00133713	0.00103152	0.00146293	0.00106852	0.000873618	0.00109822	0.00207961	0.00210504	0.00124888	0.000916812	0.00170364	0.00115823	0.00123037	0.00114615	0.00158916	0.00196576	0.00162524	0.00132421	0.00192877	0.00231801	0.00100522	0.00133399	0.00119295	0.00162043	0.0013962	0.00186745
	LC-MS/MS	Methionine sulfoxide	0.0250063	0.0170631	0.0160874	0.020179	0.0116127	0.0186466	0.0114258	0.0187358	0.0223872	0.0144877	0.0175742	0.0127383	0.025138	0.0498169	0.0208338	0.0152076	0.0173445	0.0174916	0.0291944	0.0195693	0.0150271	0.0173997	0.0254979	0.0230766	0.0165778	0.0167794	0.0125452	0.0178544	0.0178401	0.0166221	0.0186636	0.0129388	0.0230174	0.0171497	0.0193318	0.012532	0.014408	0.0148691	0.0209241	0.0165249	0.0151677	0.024024	0.0138211	0.0348295	0.01571	0.0231768	0.0117791
	GC-MS/MS	N-Acetylaspartic acid	0.00066942	0.00112199	0.000842895	0.000982762	0.00107838	0.00173427	0.00135127	0.00259286	0.00198785	0.000998915	0.00143228	0.00144484	0.000809897	0.00200278	0.0010469	0.00148707	0.00107547	0.00120752	0.00114883	0.00129728	0.00142679	0.00204799	0.00115488	0.00135654	0.00129828	0.00132233	0.00196552	0.0014082	0.00155676	0.000986022	0.00109032	0.000832212	0.00066229	0.0012671	0.00173927	0.00121414	0.0012834	0.00175665	0.00113657	0.00154409	0.0011622	0.000838928	0.00156936	0.00149972	0.00293136	0.000929174	0.000788549
	GC-MS/MS	N-Acetylserine	0.00090632	0.00151709	0.00120213	0.00106848	0.00137694	0.00213875	0.000835188	0.0060473	0.00145861	0.00160258	0.000680759	0.00125702	0.00108564	0.00203779	0.00139091	0.00144564	0.000978787	0.000896529	0.00101482	0.00102345	0.00123799	0.00114412	0.00123941	0.0014766	0.00129403	0.00133189	0.000797829	0.0013303	0.00149844	0.0014778	0.000982129	0.00117372	0.00100813	0.00130544	0.00108139	0.00119659	0.00168468	0.00115506	0.00313424	0.00122298	0.00139113	0.00120893	0.00106488	0.00125813	0.00313042	0.000797181	0.00168008
	GC-MS/MS	Niacinamide	0.000461805	0.000813412	0.00120834	0.00178877	0.00166821	0.000839226	0.00102124	0.00123588	0.000700984	0.000718423	0.00131828	0.00183797	0.00109492	0.00134996	0.000530687	0.00095733	0.000962934	0.000746788	0.000746228	0.00106185	0.00120721	0.0015029	0.00069773	0.00211734	0.00164041	0.00185528	0.00106404	0.000743388	0.00205057	0.00173131	0.00185757	0.00167152	0.000392511	0.000950211	0.00165758	0.000931985	0.00194614	0.00170355	0.00107143	0.0032593	0.00112654	0.000903193	0.000990235	0.00105248	0.00102643	0.000815185	0.000884534
	GC-MS/MS	Oxalic acid	0.106655	0.207196	0.17381	0.204551	0.142104	0.144585	0.145631	0.178336	0.210552	0.160215	0.159369	0.164	0.103173	0.193834	0.112291	0.121738	0.171731	0.226787	0.102761	0.132133	0.186537	0.155083	0.104981	0.211157	0.160844	0.14129	0.187453	0.197808	0.174367	0.179439	0.12847	0.16798	0.119764	0.170169	0.165063	0.12178	0.168096	0.183107	0.16764	0.196182	0.191135	0.111354	0.168671	0.138086	0.172264	0.103673	0.131804
	GC-MS/MS	Phenylacetic acid	0.000377045	0.00285026	0.00143241	0.00485645	0.00186127	0.00522474	0.00133086	0.004599	0.0105793	0.00336617	0.00327752	0.00144938	0.00324402	0.00389833	0.00594265	0.00398434	0.000484683	0.00208823	0.000662451	0.0148774	0.00102252	0.0014199	0.00101076	0.000804739	0.0028426	0.000870063	0.00154305	0.00478743	0.00159995	0.0019912	0.000502466	0.00102838	0.00523815	0.0010549	0.00119998	0.00111014	0.00176188	0.00067517	0.00177194	0.00459049	0.00212778	0.00127732	0.00383982	0.000723464	0.00329455	0.000309921	0.00112971
	GC-MS/MS	Phosphoric acid	2.81545	2.99426	3.5299	1.74513	4.10485	3.89388	2.45439	4.8869	2.96985	3.68202	2.55122	3.81683	4.55848	3.05118	2.90509	3.61706	4.00352	2.60068	3.43243	2.43102	3.92225	3.86603	4.90664	2.8984	2.62216	3.65879	4.01627	4.42275	3.64963	3.72255	2.63047	4.21579	3.79988	3.75686	3.99547	3.8474	3.20437	3.62022	2.66123	4.26116	4.37108	4.21031	2.54644	4.45724	3.03021	4.51568	3.02894
	GC-MS/MS	Pyruvic acid	0.243408	0.334659	0.271956	0.587892	0.252465	0.309938	0.307643	0.429969	0.478439	0.246499	0.380321	0.429782	0.400018	0.44556	0.289692	0.410912	0.210607	0.451074	0.19294	0.378021	0.375699	0.344383	0.235908	0.545396	0.489064	0.292323	0.295806	0.397236	0.494247	0.386053	0.355898	0.248375	0.196946	0.322922	0.524667	0.245198	0.267163	0.301668	0.377857	0.276237	0.418315	0.281992	0.340857	0.258654	0.320338	0.474626	0.168917
	GC-MS/MS	Quinolinic acid	0.00099409	0.00163815	0.00192474	0.00127082	0.00237974	0.00651585	0.00150846	0.0113611	0.00173982	0.0020488	0.00127326	0.00265461	0.00101236	0.00275406	0.00122566	0.00116685	0.00103479	0.00146031	0.00104248	0.0012992	0.00152525	0.00185179	0.00217062	0.0023161	0.00143693	0.00169864	0.000917071	0.00142534	0.00183072	0.00599652	0.000734756	0.00245189	0.000908819	0.00385593	0.00127682	0.000893591	0.00194513	0.00137145	0.000973555	0.00217873	0.00182841	0.00153338	0.00114241	0.00176952	0.00244244	0.00077777	0.00267056
	GC-MS/MS	Suberic acid	0.00121506	0.000650816	0.000643369	0.000690427	0.00053802	0.000730528	0.000784421	0.00101957	0.000933555	0.00113139	0.000674184	0.000629307	0.000878533	0.00101448	0.0010795	0.00351817	0.000770389	0.000756676	0.000724726	0.000640293	0.000697582	0.0008563	0.00143705	0.000662109	0.000514214	0.000547764	0.000947739	0.000880143	0.000664591	0.000853393	0.000707247	0.000674261	0.000701494	0.00118215	0.000724494	0.000730373	0.000656535	0.000367479	0.00122653	0.000910309	0.000905669	0.000989016	0.000868295	0.00081415	0.00117041	0.00053656	0.00116732
	LC-MS/MS	Succinic acid	0.00112652	0.00106662	0.000547707	0.0010313	0.000538012	0.00935192	0.00742688	0.000932612	0.000864034	0.000730805	0.000816524	0.000787987	0.00126775	0.000815005	0.0011189	0.0124515	0.000995322	0.000800804	0.00140699	0.000812525	0.000669963	0.0115465	0.00152308	0.000822812	0.00789823	0.00634313	0.00816913	0.000948436	0.000765429	0.000998728	0.000860549	0.00101995	0.00105421	0.0100982	0.000833189	0.000668545	0.00105718	0.000802224	0.00077389	0.000927857	0.000706507	0.00130463	0.00748225	0.00184157	0.000836246	0.00101103	0.000548964
	GC-MS/MS	Tartaric acid	0.00103465	0.00234807	0.00223516	0.00113714	0.00114346	0.00109032	0.000848502	0.0024882	0.00153317	0.00189559	0.000866235	0.00154693	0.000855726	0.00178098	0.00100669	0.000792341	0.0014499	0.00127259	0.00082485	0.000833035	0.00130373	0.00112877	0.000980901	0.00115125	0.000925345	0.000978204	0.00111601	0.0015633	0.00160315	0.00108061	0.000719992	0.00118461	0.000989669	0.00101826	0.000999725	0.00117453	0.00197381	0.00141024	0.00114542	0.0014637	0.00169157	0.00105936	0.000985687	0.00113605	0.00208326	0.00114197	0.00279907
	GC-MS/MS	Tyramine	0.453889	1.48479	1.40082	1.55992	1.7398	1.37436	0.904128	1.15292	1.40802	0.89769	1.5796	1.51508	0.815879	8.25889	0.857246	0.767851	0.96261	1.14858	1.13426	1.35003	1.51518	1.71095	0.813476	1.01779	1.54681	1.34356	1.44652	1.69466	1.39738	1.1784	1.3565	1.68392	0.681975	1.86918	1.12907	1.11399	1.09332	1.52081	1.4528	1.32257	1.30507	1.47344	1.17127	0.911522	2.42931	0.735125	0.984132
	LC-MS/MS	Uracil	0.00234158	0.00306133	0.00292818	0.00340238	0.00265992	0.00337279	0.00421471	0.00266524	0.00171981	0.00281567	0.00310715	0.00302763	0.00505195	0.00210735	0.0036769	0.00260812	0.00364771	0.00277555	0.00462489	0.00342708	0.00550004	0.00425887	0.00554172	0.00291943	0.0033027	0.00414833	0.00476606	0.00420514	0.00318258	0.00362198	0.00229957	0.00264288	0.00402218	0.00248767	0.00272735	0.0026528	0.00360389	0.00433718	0.00280869	0.00420924	0.00383914	0.00309814	0.00329646	0.00469082	0.00303393	0.00499268	0.00277163
	GC-MS/MS	Urea	0.202754	0.499394	0.416397	0.654701	0.581333	0.660845	0.603121	1.12651	0.317592	0.488675	0.556347	0.61163	0.445888	0.683527	0.584675	0.389146	0.371648	0.365225	0.406703	0.682953	0.46758	0.642643	0.528003	0.869749	0.654129	0.514033	0.600365	0.693974	0.427565	0.90157	0.159722	0.436942	0.306506	0.743824	0.404344	0.219513	0.874798	0.407005	0.902434	0.701032	0.913577	0.339959	0.577746	0.44847	0.833196	0.228153	0.483161
	GC-MS/MS	Uric acid	0.190435	0.6396	0.512197	0.633718	1.13671	0.652844	0.737875	1.06669	0.535195	0.290561	0.879886	0.853015	0.859576	1.42459	0.744121	0.604242	0.4301	0.533163	1.01617	0.809561	0.847345	0.950386	1.18882	0.872708	0.776525	0.833206	0.72149	0.854196	0.73838	0.847177	0.192036	0.918865	0.40368	0.999445	0.733469	0.44828	0.742479	1.04181	0.728719	0.307551	1.22244	0.561686	0.646529	1.20207	1.47651	0.343162	0.913638
	LC-MS/MS	Uridine	0.0166916	0.0182628	0.0168525	0.0227895	0.0177671	0.0194965	0.0281346	0.0130216	0.0116508	0.0182548	0.0188995	0.0212876	0.0354773	0.0136925	0.0288949	0.0142795	0.0271539	0.0166077	0.029831	0.0252174	0.0331607	0.025369	0.0466309	0.0200123	0.021566	0.0218831	0.0300608	0.0253184	0.0196694	0.0248111	0.0149953	0.0169599	0.0295228	0.0162231	0.0147192	0.0165327	0.024244	0.0279879	0.0194309	0.0262215	0.0258716	0.0239244	0.0206381	0.0279197	0.0188651	0.035559	0.0152185
Class: AmA, amino acid; BCAmA, branched-chain amino acid; EsAmA, essential amino acid; FFA, free fatty acid; LM, lipid mediator; PL, phospho lipid; Sc, saccharide
AA, arachidonic acid; AEA, arachidonoyl ethanolamide; ALA, α-linolenic acid; DGLA, dihomo-γ-linolenic acid; DHA, docosahexaenoic acid; DHET, di-hydroxy-eicosatrienoic acid; DiHETE, di-hydroxy-eicosatetraenoic acids; DiHOME, di-hydroxy-octadecenoic acid, DPA, docosapentaenoic acid; EDA, eicosadienoic acid; EET, epoxy-eicosatrienoic acid; EPA, eicosapentaenoic acid; GLA, γ-linolenic acid; HDoHEs, h…
[truncated: 36 more columns]

## Sheet: Suppl_Table2
Supplementary Table 2. Differences in plasma metabolites between patients with and without PD after adjusting for age
metabolite	class	p_value_log	estimate_log	PD/non-PD
9-HOTrE	LM	0.003	-0.424	0.66
4-HDoHE	LM	0.005	-0.382	0.64
14,15-DiHETE	LM	0.007	-0.206	0.39
16-HDoHE	LM	0.008	-0.366	0.63
PC(40:7)	PL	0.008	-0.654	0.76
DHA	LM	0.009	-0.366	0.64
PC(42:7)	PL	0.009	-0.507	0.73
20-HDoHE	LM	0.011	-0.343	0.62
EPA	LM	0.013	-0.261	0.56
5-HETE	LM	0.013	-0.409	0.71
13-HODE	LM	0.014	-0.409	0.73
5-HEPE	LM	0.026	-0.221	0.53
PC(42:8)	PL	0.047	-0.515	0.75
9-HODE	LM	0.047	-0.317	0.75
Oleic acid	FFA	0.05	-0.378	0.76
AA	LM	0.053	-0.476	0.82
Phenylacetic acid	HM	0.06	0.165	1.51
Palmitoleic acid	FFA	0.066	-0.242	0.67
17,18-DiHETE	LM	0.072	-0.189	0.47
PE(38:6)	PL	0.155	-0.345	0.81
SM(32:1)	PL	0.16	-0.328	0.79
3-Hydroxypropionic acid	HM	0.189	0.547	1.1
Glutamic acid	HM	0.228	0.393	1.17
PI(36:2)	PL	0.242	-0.249	0.78
OEA	LM	0.428	-0.218	0.87
12,13-DiHOME	LM	0.833	-0.022	0.97
9,10-DiHOME	LM	0.993	-0.001	1.21
As a sensitivity analysis, metabolites that exceeded the threshold in univariate analysis were logarithmically transformed, and multiple regression analysis was used to adjust for age, and the metabolites that affected the incidence of postoperative delirium in the placebo group of patients aged 65 years or older were shown.
PD/non-PD: the average ratio of metabolite levels between the delirium group and the non-delirium group
Class: AmA, amino acid; BCAmA, branched-chain amino acid; EsAmA, essential amino acid; FFA, free fatty acid;
LM, lipid mediator; PL, phospho lipid; Sc, saccharide; HM, hydrophilic metabolites; AA, arachidonic acid;
DHA, docosahexaenoic acid; DiHETE, di-hydroxy-eicosatetraenoic acids; DiHOME, di-hydroxy-octadecenoic acid,
EPA, eicosapentaenoic acid; HDoHEs, hydroxyl-docosahexaenoic acids; HEDE, hydroxy-eicosadienoic acid;
HEPE, hydroxy-eicosapentaenoic acids; HETE, hydroxy-eicosatetraenoic acids;
HODE, hydroxy-octadecadienoic acid; HOTrE, hydroxy-octadecatrienoic acid.

## Sheet: Suppl_Table3
Supplementary Table 3. Yokukansan-derived metabolites detected in patient's plasma using non-targeted metabolome analysis
Annotation level	Annotated name	Retention time (min)	m/z	Adduct	Mode	Deionized Mass	Category	Conjugate
Identified*1	Isocorynoxeine	14.916	383.197	[M+H]+	Positive	382.189	Alkaroid
Identified*1	Corynoxeine	15.205	383.198	[M+H]+	Positive	382.191	Alkaroid
Identified*1	Geissochizine methylether / Hirsuteine	16.963	367.202	[M+H]+	Positive	366.194	Alkaroid
Identified*1	Glycyrrhetinic acid-3-O-glucuronide	23.556	647.38	[M+H]+	Positive	646.373	Terpenoid	Glururonide
Identified*1	Glycyrrhetinic acid	28.456	471.348	[M+H]+	Positive	470.341	Terpenoid
Estimated*2, 3	Flavonoid_Gluc_1	12.569	433.115	[M-H]-	Negative	434.122	Flavonoid	Glucuronide
Estimated*2, 3	Flavonoid_Gluc_2	16.134	433.114	[M-H]-	Negative	434.122	Flavonoid	Glucuronide
Estimated*2, 3	Flavonoid_Gluc_Sulf_1	11.799	513.072	[M-H]-	Negative	514.079	Flavonoid	Glucuronide, Sulfate
Estimated*2, 3	Flavonoid_Gluc_Sulf_2	12.051	513.07	[M-H]-	Negative	514.078	Flavonoid	Glucuronide, Sulfate
Estimated*2, 3	Flavonoid_Sulf_1	13.87	337.039	[M-H]-	Negative	338.047	Flavonoid	Sulfate
Estimated*2, 3	Flavonoid_Sulf_2	18.31	337.039	[M-H]-	Negative	338.046	Flavonoid	Sulfate
Estimated*2, 3	Flavonoid_Sulf_3	21.114	349.038	[M-H]-	Negative	350.045	Flavonoid	Sulfate
Estimated*3	LG/ILG-Gluc_1	14.03	431.1	[M-H]-	Negative	432.107	Flavonoid	Glucuronide
Estimated*3	LG/ILG-Gluc_2	14.197	257.081	[M+H]+	Positive	256.074	Flavonoid	Glucuronide
Estimated*3	LG-4'GlcA-Sulf	13.24	511.055	[M-H]-	Negative	512.062	Flavonoid	Glucuronide, Sulfate
LG: Liquiritigenin, ILG: Isoliquiritigenin
*1 Structure was identified by in-house library
*2 Category was estimated using MS-FINDER
*3 Conjugation was estimated according to mass difference
[M+H]+ corresponds to the protonated molecular ion peak.
[M-H]- represents the deprotonated molecular ion peak.

## Sheet: Suppl_Table4
Supplementary Table 4. Results of the metabolome analysis of plasma from aged mice
Class	instruments	metabolite	YKS_1	Ctrl_2	YKS_2	Ctrl_3	YKS_3	Ctrl_4	YKS_4	Ctrl_5	YKS_5	Ctrl_6	YKS_6	Ctrl_7	YKS_7
AmA	LC-MS/MS	4-Hydroxyproline	0.97284	0.723075	1.16096	0.534157	0.758906	0.812496	0.689471	2.03978	0.779112	1.35964	0.645229	0.573343	0.500097
AmA	LC-MS/MS	Alanine	1.1046	0.714788	0.827139	0.978006	0.957705	0.736735	0.892177	1.27714	0.952434	1.35236	0.977639	0.846487	0.824782
AmA	LC-MS/MS	Arginine	1.21995	1.22718	2.08043	1.15099	0.887336	1.11267	1.14161	1.16682	0.842231	1.61661	0.893743	0.906294	0.859591
AmA	LC-MS/MS	Asparagine	0.995466	0.750656	0.950834	0.909104	0.9899	1.0117	1.00144	1.40683	1.11729	1.93237	0.983582	0.863725	0.90446
AmA	LC-MS/MS	Aspartic acid	1.11566	0.711083	0.855206	1.00874	0.998905	1.10159	0.87097	1.33585	0.941364	1.386	1.08695	1.04958	0.861198
AmA	LC-MS/MS	Cysteine	0.783351	0.893326	0.850926	0.806926	0.591674	0.836155	1.40549	1.20325	0.74484	1.82666	1.37027	1.5069	0.799175
AmA	LC-MS/MS	Glutamic acid	0.786165	0.630609	0.595597	1.14863	0.967109	0.792976	0.713232	1.08976	0.916187	1.33346	0.920338	0.884834	0.645187
AmA	LC-MS/MS	Glutamine	1.01552	0.961303	1.00341	0.979409	0.948258	0.949111	1.0586	1.08241	1.06013	1.10159	0.983505	1.0141	1.03384
AmA	LC-MS/MS	Glycine	0.871995	0.691837	0.78502	0.750582	0.822972	0.67935	0.779222	1.25855	1.04053	1.18789	0.880081	0.867577	1.04735
AmA	LC-MS/MS	Proline	1.10575	0.954308	1.0678	0.914744	0.949821	0.899773	1.0414	1.13887	1.02903	1.19946	1.01121	0.951597	0.904709
AmA	LC-MS/MS	Serine	0.889209	0.721041	0.755187	0.750335	0.860405	0.804181	0.931502	1.26369	1.00217	1.37679	1.06518	0.920497	0.991532
BCAmA	LC-MS/MS	Isoleucine	1.04389	0.833029	0.805213	0.825056	0.894718	1.26625	0.817671	1.07019	0.947844	1.3372	1.17199	1.10305	1.1455
BCAmA	LC-MS/MS	Leucine	1.05393	0.875961	0.870144	0.830856	0.940729	1.25213	0.906979	1.08236	0.979792	1.25303	1.08789	1.07231	1.09136
BCAmA	LC-MS/MS	Valine	1.08983	0.884538	0.768816	0.819081	0.800178	1.17998	0.889675	1.14632	0.945194	1.54983	1.16239	1.00903	1.07616
EsAmA	LC-MS/MS	Histidine	1.00601	0.831984	0.946365	0.814337	0.869404	1.02125	1.08292	1.14638	1.051	1.61479	1.1249	1.04761	1.16662
EsAmA	LC-MS/MS	Lysine	1.15464	1.05102	1.69997	1.03056	0.773953	1.09346	0.944729	1.17518	0.786442	1.43449	1.00201	0.903845	0.782167
EsAmA	LC-MS/MS	Methionine	0.982408	0.781796	1.0709	0.704087	0.818121	0.819685	0.877662	1.36436	0.895077	1.75209	0.965206	0.852296	0.844591
EsAmA	LC-MS/MS	Phenylalanine	1.04237	0.899173	1.08879	0.714731	0.968003	1.06169	0.883163	1.12755	1.01865	1.34269	1.07072	1.04753	1.07149
EsAmA	LC-MS/MS	Threonine	1.16746	0.980934	1.2271	0.834653	0.816109	0.936843	1.04227	1.20011	0.875669	1.51706	1.05702	0.843665	0.850368
EsAmA	LC-MS/MS	Tryptophan	0.864581	0.974414	0.608608	0.928552	0.969148	0.770677	0.875681	1.09851	1.12663	1.81752	0.777981	0.778296	0.882149
FFA	GC-MS/MS	Decanoic acid	0.980649	0.791338	0.913014	0.958223	1.42939	0.965368	0.958537	1.17795	0.864901	0.963044	0.942462	0.80164	0.999441
FFA	GC-MS/MS	Lauric acid	1.09352	0.833283	1.09055	0.915529	1.2775	0.928113	0.882656	1.26503	1.03273	1.23517	1.46754	1.14423	1.26723
FFA	GC-MS/MS	Linoleic acid	0.736413	0.419987	0.49098	0.832036	1.42733	0.74859	0.477184	1.86509	1.8807	1.28422	0.823893	1.44444	1.15032
FFA	GC-MS/MS	Margaric acid	1.01266	0.586163	1.01376	0.952747	1.13829	0.79351	0.644498	1.34508	1.17871	1.14736	1.0954	1.1282	1.00615
FFA	GC-MS/MS	Myristic acid	0.775691	0.582585	0.968928	0.970337	1.34698	0.891909	0.667499	1.62777	1.00827	1.09157	1.0074	1.00734	1.05833
FFA	GC-MS/MS	Nonanoic acid	0.925559	0.55441	0.601782	0.702172	1.20733	0.825248	0.824002	1.05715	0.7107	0.81872	1.05939	0.627142	1.01858
FFA	GC-MS/MS	Octanoic acid	0.986397	0.734569	0.84528	0.862713	1.26597	0.819357	0.922027	1.15854	0.901517	0.955512	1.01552	0.829282	1.00294
FFA	GC-MS/MS	Oleic acid	0.865466	0.418888	0.832719	1.05434	1.29833	0.814552	0.404462	1.58694	1.57838	1.33491	0.946668	1.40048	1.30881
FFA	GC-MS/MS	Palmitic acid	0.907361	0.51953	0.723546	0.961837	1.25789	0.806934	0.606088	1.47389	1.09208	1.11758	0.922242	1.03258	1.00194
FFA	GC-MS/MS	Palmitoleic acid	0.774809	0.292963	0.32831	0.855431	1.37927	0.651727	0.339029	1.71287	1.39635	1.31911	0.740557	1.24822	1.19513
FFA	GC-MS/MS	Stearic acid	1.09491	0.669566	1.12705	1.13069	1.20794	0.820822	0.707365	1.16587	0.935849	1.10251	1.11722	0.871073	0.945867
FFA	LC-MS/MS	Malic acid	1.55997	0.785423	3.28178	0.518301	0.374658	0.316488	0.729397	1.7211	0.681219	2.30943	0.710939	0.909033	0.642875
LM	LC-MS/MS	10-HDoHE	0.241336	0.158799	0.555749	0.234132	0.242155	0.226876	0.192558	0.247673	0.378309	0.0761702	0.0996772	0.337383	0.267113
LM	LC-MS/MS	11-HETE	0.393764	0.381368	0.234642	0.358904	0.404283	0.871353	0.795535	1.15628	1.47923	0.286154	0.32387	1.2147	0.541293
LM	LC-MS/MS	12-HEPE	1.20466	0.922744	2.90905	0.706073	1.0323	1.59564	0.290104	0.0873798	0.389053	0.168244	0.312302	1.13598	0.754174
LM	LC-MS/MS	12-HETE	3.08532	2.49795	10.2868	1.70494	2.25341	5.96504	1.52371	0.583237	1.29755	0.628329	0.989299	3.71595	2.02866
LM	LC-MS/MS	12-KETE	0.347485	0.887457	0.341198	0.580753	0.223784	1.99078	0.876699	0.482701	1.38868	0.160713	0.400973	1.58619	0.427818
LM	LC-MS/MS	13-HDoHE	0.146063	0.195768	0.209968	0.140079	0.165231	0.313324	0.328099	0.383059	0.513197	0.100179	0.0941082	0.312985	0.219465
LM	LC-MS/MS	14-HDoHE	1.92226	0.847197	7.66817	0.984627	1.23861	1.59814	0.435613	0.225813	0.427813	0.253639	0.26082	1.57983	1.14809
LM	LC-MS/MS	14,15-DHET	0.159919	0.436567	0.122982	0.391914	0.191929	0.615096	0.544933	1.27525	0.492116	0.169468	0.163309	1.24019	0.317286
LM	LC-MS/MS	14,15-DiHETE	0.116715	0.150791	0.0163455	0.170192	0.0732251	0.147472	0.11744	0.117999	0.183166	0.0507421	0.0146592	0.0948154	0.0449939
LM	LC-MS/MS	15-HETrE	0.191429	0.154716	0.0667004	0.353963	0.188762	0.392377	0.547609	1.10325	0.913883	0.0976336	0.181499	0.464772	0.306015
LM	LC-MS/MS	15-KEDE	0.00682981	0.00701234	0.0016182	0.0159106	0.00971239	0.0271826	0.0176034	0.0330926	0.0241718	0.0101477	0.0076679	0.0299201	0.0195476
LM	LC-MS/MS	16-HDoHE	0.105621	0.122177	0.0403917	0.153547	0.119092	0.182222	0.336471	0.308311	0.364342	0.0838216	0.106387	0.390774	0.151016
LM	LC-MS/MS	17,18-DiHETE	0.329685	0.287425	0.0966915	0.31273	0.328448	0.442505	0.557789	0.471515	0.457021	0.236823	0.180798	0.742354	0.352002
LM	LC-MS/MS	20-HDoHE	0.193119	0.29352	0.104328	0.38056	0.241754	0.467913	0.419715	0.585736	0.737171	0.165036	0.213189	0.454969	0.405135
LM	LC-MS/MS	4-HDoHE	1.02866	1.2086	0.509724	1.63512	1.22513	2.03146	2.15744	2.30914	2.63436	0.867224	0.925928	1.41978	1.70022
LM	LC-MS/MS	5-HETE	0.431744	0.536399	0.26336	0.426017	0.424851	0.99267	1.13901	1.46567	1.41698	0.419862	0.533057	1.14489	0.652253
LM	LC-MS/MS	5-KETE	0.00210801	0.00250963	0.00110195	0.00154464	0.00417701	0.00286131	0.00419742	0.00315176	0.00324882	0.00245311	0.00349226	0.00280271	0.00629851
LM	LC-MS/MS	Arachidonic acid	8.13339	7.50958	8.11434	7.53319	13.5279	6.45726	6.05659	3.52511	7.03253	9.44734	10.4762	5.16173	9.65834
LM	LC-MS/MS	Azelaoyl-PAF	0.31705	0.394567	0.222147	0.236473	0.190236	0.540062	0.597606	0.475517	0.385255	0.160152	0.171587	0.232365	0.294231
LM	LC-MS/MS	DHA	14.439	10.6968	14.5515	14.4751	23.3937	12.7615	11.8177	18.1669	21.8059	12.9845	11.9273	16.9729	18.6283
LM	LC-MS/MS	EPA	2.43595	1.91572	1.21639	2.10479	4.68045	1.76709	1.64571	2.7362	3.01419	2.06868	1.88386	2.25133	2.74397
LM	LC-MS/MS	Lyso-PAF	957.301	2406.57	875.797	2208.11	1175.98	3205.75	5473.63	4821.67	5224.95	1173.64	1973.88	4997.23	1392.41
LM	LC-MS/MS	OEA	0.730983	0.554057	0.715874	0.800981	1.10706	0.508176	0.89238	0.759213	1.064	0.741312	0.620115	1.09069	1.04453
PL	LC-MS/MS	LPC(14:0)	0.850948	0.931727	0.769147	0.747971	0.9114	0.54881	0.94364	0.965073	0.982277	1.1491	0.74149	0.723251	0.588728
PL	LC-MS/MS	LPC(16:0)	1.02804	0.892003	1.05696	0.865807	1.13756	0.567918	0.962211	1.06849	0.950477	1.31262	1.14367	0.813926	0.707769
PL	LC-MS/MS	LPC(16:1)	0.945203	0.742249	0.463437	1.09979	1.35225	0.456402	0.997816	0.902066	1.04458	1.40134	1.00014	0.862814	0.587793
PL	LC-MS/MS	LPC(18:0)	1.38033	1.14665	1.71779	0.936119	1.44899	0.735845	1.06757	0.807312	0.968789	1.37829	1.58314	0.786107	0.909656
PL	LC-MS/MS	LPC(18:1)	1.25698	0.962637	1.01178	1.10902	1.37263	0.508307	1.17604	0.881809	1.18047	1.49422	1.22249	0.950051	0.615296
PL	LC-MS/MS	LPC(18:2)	1.18692	1.29679	1.0676	0.964897	1.24301	0.485805	1.06546	0.938499	1.14463	1.40243	1.06189	0.794587	0.593061
PL	LC-MS/MS	LPC(18:3)	0.536328	1.07482	0.554522	0.978041	1.0216	0.402923	0.665198	1.12003	0.769291	1.26148	1.04348	0.660013	0.59145
PL	LC-MS/MS	LPC(20:0)	0.573642	0.702807	0.650675	0.611004	1.10776	0.400211	1.0882	1.0988	0.801367	1.51496	1.06629	0.646818	0.494073
PL	LC-MS/MS	LPC(20:1)	1.00094	0.959077	1.19214	1.17056	1.50319	0.683127	1.5691	0.669074	1.39339	1.77502	1.49444	1.10922	0.597626
PL	LC-MS/MS	LPC(20:2)	1.38041	1.15077	1.55347	1.53729	1.8972	0.794373	1.38331	0.646648	1.23451	1.94715	1.1348	1.15901	0.563743
PL	LC-MS/MS	LPC(20:3)	1.31557	1.20867	0.658994	1.09793	1.27361	0.273143	1.28644	0.773564	1.26922	1.5255	1.12776	1.0303	0.596162
PL	LC-MS/MS	LPC(20:4)	0.985835	1.06592	0.847805	0.935068	1.38031	0.564774	1.17632	0.899499	1.43332	1.52957	1.36861	0.927967	0.733816
PL	LC-MS/MS	LPC(20:5)	1.13871	1.36641	0.715038	0.981219	1.44194	0.835088	1.0228	0.659977	0.920669	1.24924	0.868678	0.721824	0.78935
PL	LC-MS/MS	LPC(22:0)	0.834647	0.8858	1.16686	0.573619	1.26476	0.410128	0.949456	1.12992	1.27871	1.32453	1.25757	0.80794	0.664191
PL	LC-MS/MS	LPC(22:1)	0.902887	1.34058	1.42155	0.936954	1.46573	0.534138	1.59667	0.949591	1.19915	1.30188	1.10972	1.22059	0.738289
PL	LC-MS/MS	LPC(22:6)	1.22419	1.2145	0.676424	0.902305	1.45698	0.311914	1.02055	0.959029	1.13099	1.30756	0.978102	0.667897	0.50448
PL	LC-MS/MS	LPE(16:0)	1.5092	0.964159	1.3551	0.963474	1.25182	0.802506	1.11799	0.999077	0.815173	1.28092	1.19724	1.26014	0.748324
PL	LC-MS/MS	LPE(18:0)	1.84782	1.26282	1.66377	0.618016	1.32952	0.713578	0.895156	1.04357	0.997864	1.20083	1.21286	0.928737	0.973455
PL	LC-MS/MS	LPE(18:1)	1.84615	1.05771	0.990815	0.840349	0.997355	0.507213	1.25823	0.969784	1.33454	1.4944	1.25759	1.87501	1.17785
PL	LC-MS/MS	LPE(18:2)	1.6322	1.56988	1.21334	1.20921	1.23403	0.69765	1.46188	0.538971	0.699551	1.33057	0.993175	1.39472	1.04013
PL	LC-MS/MS	LPE(20:4)	1.54488	1.4078	1.1469	0.961784	1.47451	0.672815	1.09532	0.88118	1.11348	1.29488	1.72163	1.67561	1.45983
PL	LC-MS/MS	LPE(22:6)	1.23857	0.971909	0.909379	0.902643	1.30786	0.696958	1.18177	0.752667	0.751363	1.48046	1.24281	1.19165	1.14006
PL	LC-MS/MS	LPG(20:3)	1.02295	1.07815	1.12842	0.995887	1.12019	0.957291	0.955311	0.921922	0.983982	0.887223	0.925774	1.06959	1.0025
PL	LC-MS/MS	PC(30:1)	1.15305	1.39978	2.01485	0.679857	1.38137	0.989286	0.933963	0.844598	0.857048	1.37095	1.47632	0.892536	0.662417
PL	LC-MS/MS	PC(30:2)	0.779334	0.942045	1.59998	0.412736	1.0616	0.676158	0.69569	0.986982	1.00544	1.39794	1.72787	0.819791	0.775673
PL	LC-MS/MS	PC(32:0)	1.01912	1.07798	1.19188	0.817764	1.36205	0.697179	0.887694	0.910791	1.14425	1.30265	1.43582	0.889014	0.594618
PL	LC-MS/MS	PC(32:1)	1.32525	0.92931	0.73706	1.04404	1.35774	0.548076	0.947688	0.908885	0.880685	1.24004	1.15576	0.872313	0.530198
PL	LC-MS/MS	PC(32:2)	1.08992	1.01577	1.20421	1.19813	1.89936	0.741534	1.11161	1.49196	1.28612	2.18997	1.05582	1.14073	0.554858
PL	LC-MS/MS	PC(34:1)	1.08692	0.864679	0.877643	0.92296	1.08913	0.604214	0.982986	1.08207	0.922281	1.14474	1.06373	0.948188	0.696696
PL	LC-MS/MS	PC(34:2)	1.03657	1.01879	1.11724	0.92263	1.03957	0.780417	0.950434	1.03393	0.921437	1.12247	1.07052	0.937978	0.838644
PL	LC-MS/MS	PC(34:3)	1.01276	0.827871	0.906757	0.944692	1.43336	0.522204	1.10316	1.06465	1.12362	1.65853	1.42819	1.03918	0.64192
PL	LC-MS/MS	PC(34:5)	1.85993	1.3131	0.953991	0.897944	1.74806	0.42359	0.804035	0.724904	1.06999	1.60902	2.09027	1.53209	0.493862
PL	LC-MS/MS	PC(36:0)	1.23359	1.0391	1.77323	0.709792	1.6234	0.571562	0.901146	0.843472	1.09176	1.59384	2.28482	0.876807	0.894046
PL	LC-MS/MS	PC(36:1)	1.68548	1.11198	1.47486	1.04652	1.67281	0.5935	1.11406	0.821653	0.968545	1.38287	1.69777	0.954667	0.82601
PL	LC-MS/MS	PC(36:2)	1.21901	1.19744	1.32185	0.969945	1.17973	0.842723	1.05412	0.841406	0.926802	1.15214	1.18132	0.940594	0.922866
PL	LC-MS/MS	PC(36:3)	1.36856	1.14518	1.32545	1.08308	1.22145	0.700583	1.1499	0.710673	1.0949	1.2847	1.2914	1.1322	0.786656
PL	LC-MS/MS	PC(36:4)	0.90914	0.914847	1.07094	0.88517	1.12054	0.73722	0.963113	1.00935	1.0163	1.27018	1.3654	1.05219	0.961991
PL	LC-MS/MS	PC(36:5)	1.38605	1.19799	1.37801	0.866209	1.57449	0.724592	1.03207	0.66058	0.81879	1.58444	1.56902	0.866949	0.919349
PL	LC-MS/MS	PC(36:6)	1.36521	0.740631	2.3304	0.763471	1.42061	0.460248	0.728251	1.02213	1.00044	2.05637	1.9147	0.961297	1.04051
PL	LC-MS/MS	PC(38:3)	1.58142	1.19742	1.47152	1.0415	1.51648	0.565583	1.24655	0.65535	1.13484	1.48971	1.70119	1.07242	0.896936
PL	LC-MS/MS	PC(38:4)	1.07609	1.08849	1.35353	0.871726	1.28957	0.863083	0.933067	0.844723	0.987114	1.25779	1.47878	1.04233	1.19683
PL	LC-MS/MS	PC(38:5)	1.50122	1.24606	1.65964	1.14816	1.62375	0.932215	1.23332	0.582397	1.2167	1.57852	1.98925	1.35343	1.24926
PL	LC-MS/MS	PC(38:6)	0.941861	0.909552	1.04957	0.913088	1.06294	0.703552	0.897526	1.05108	0.96732	1.10764	1.15784	0.947336	0.849497
PL	LC-MS/MS	PC(38:7)	1.03513	0.598862	0.933684	1.04802	1.51293	0.462908	1.18125	0.928257	1.42214	1.79763	2.05809	1.15154	0.707246
PL	LC-MS/MS	PC(40:4)	1.3717	1.34368	1.96672	0.819397	0.846387	0.305479	0.772729	0.787748	0.986313	1.00805	1.34701	0.630177	0.633886
PL	LC-MS/MS	PC(40:5)	1.22622	1.06529	1.14711	0.871668	1.68348	0.718431	1.11825	0.833488	1.05676	1.54479	1.29314	1.2369	1.28941
PL	LC-MS/MS	PC(40:6)	1.27051	1.12705	1.73521	0.835764	1.35028	0.709546	0.979094	0.908027	0.902107	1.18485	1.51681	0.839335	1.03092
PL	LC-MS/MS	PC(40:7)	1.46177	1.07884	1.74959	1.13379	1.45469	0.691661	1.10007	0.668252	1.21403	1.50502	1.91313	1.3777	0.944706
PL	LC-MS/MS	PC(40:8)	0.982238	0.916642	1.90412	0.850157	1.45168	0.458874	1.09534	0.842549	1.50969	1.84786	2.18693	1.0782	0.894284
PL	LC-MS/MS	PC(40:9)	1.03027	0.847157	1.74044	0.810118	1.89505	0.501763	1.01531	0.800286	1.03939	1.93123	2.09859	1.07095	0.930295
PL	LC-MS/MS	PC(42:10)	0.899781	0.874037	1.83682	0.947606	1.74962	0.330887	0.9667	0.873062	1.21325	1.67463	1.8365	0.993134	0.954499
PL	LC-MS/MS	PC(42:11)	1.21438	0.769835	1.53956	0.739731	1.8401	0.286392	0.849157	0.566341	1.03047	1.69929	1.73108	0.628066	0.90735
PL	LC-MS/MS	PC(42:6)	1.04656	1.01191	1.37318	0.532704	1.18782	0.436104	0.87449	0.868067	1.00945	1.25382	1.1729	0.726182	0.515043
PL	LC-MS/MS	PC(42:7)	0.998812	0.921026	2.30671	1.00185	1.45624	0.66593	1.4415	0.622827	1.31122	1.71594	1.78751	0.982176	0.479716
PL	LC-MS/MS	PC(42:8)	1.17636	0.993405	3.40053	1.43645	1.76454	1.10515	1.51062	0.515183	1.37336	1.62917	1.97284	1.49748	1.03676
PL	LC-MS/MS	PC(42:9)	1.47329	0.64985	2.11113	0.914657	1.45483	0.468222	1.1575	0.523105	1.11715	2.06197	1.85584	1.18679	0.668546
PL	LC-MS/MS	PC(44:12)	1.4547	0.737062	2.22675	1.00824	1.60045	0.420726	1.42371	0.582596	0.966549	1.52894	1.91214	0.964805	0.706766
PL	LC-MS/MS	PC(44:7)	0.771094	0.772316	0.933793	0.508741	1.33112	0.273418	1.37555	0.903142	1.15324	1.56514	1.31548	0.51516	0.0874327
PL	LC-MS/MS	PE(34:2)	1.59327	1.59441	1.9824	0.877671	1.29645	1.04103	0.988612	0.686798	0.545122	1.25137	1.38398	1.2083	1.01325
PL	LC-MS/MS	PE(36:2)	2.50706	1.91949	2.69517	0.893236	1.14317	0.806343	0.931377	0.718735	0.771229	1.35542	1.34223	1.14378	0.916407
PL	LC-MS/MS	PE(36:3)	2.16888	1.70934	2.59114	1.23852	1.28738	0.79565	1.73887	0.660574	1.37141	1.75284	1.49652	1.44695	0.744575
PL	LC-MS/MS	PE(36:4)	1.75571	1.46876	2.00549	0.811101	1.10547	0.927678	1.15645	0.500634	0.594475	1.40397	1.24747	1.27799	1.13813
PL	LC-MS/MS	PE(38:4)	1.74544	1.50875	2.39336	0.850393	1.45406	0.958041	1.0971	0.735114	0.965345	1.74702	2.03569	1.16185	1.44493
PL	LC-MS/MS	PE(38:5)	1.25883	1.091	2.71429	1.13023	1.41447	1.54816	1.20555	0.485653	0.971072	1.88463	1.79478	2.28894	1.47589
PL	LC-MS/MS	PE(38:6)	1.47778	1.33599	2.5747	1.19324	1.53836	1.15695	1.54257	0.819829	0.855729	1.74518	1.83508	1.79325	1.20948
PL	LC-MS/MS	PE(40:6)	1.17651	1.08859	2.00007	0.587106	1.28833	1.06501	0.905203	1.00248	0.793594	1.3194	1.21195	0.85483	0.972309
PL	LC-MS/MS	PE(40:7)	1.8882	0.937055	2.66218	1.20131	1.22001	1.15229	0.863069	0.630212	1.02484	2.14578	1.95421	1.7784	1.05235
PL	LC-MS/MS	PI(34:2)	0.984806	1.19321	0.959712	0.620714	1.04302	0.41271	0.441956	1.12386	0.898508	0.876626	0.886259	0.428877	0.235991
PL	LC-MS/MS	PI(36:2)	0.610086	1.48768	1.17059	0.558498	1.08792	0.292386	0.754802	1.03807	0.886163	1.29242	1.37822	0.395865	0.211847
PL	LC-MS/MS	PI(38:4)	0.566879	0.860631	0.916439	0.841144	1.18746	0.384346	0.737256	1.33456	1.19591	1.68914	1.74953	0.389629	0.450383
PL	LC-MS/MS	PI(38:5)	1.03298	0.92695	1.46679	1.12661	1.48008	0.702974	1.28999	0.77712	1.06491	1.36285	1.66144	0.41267	0.420096
PL	LC-MS/MS	PI(40:6)	0.77044	1.01321	1.23614	0.653601	1.19945	0.322082	0.706794	1.38705	1.2113	1.56549	1.31261	0.304791	0.0521984
PL	LC-MS/MS	SM(32:1)	1.62518	1.16608	1.82381	0.726448	1.31081	0.625939	1.03054	0.69338	0.8687	1.40343	1.95084	1.42805	0.907482
PL	LC-MS/MS	SM(34:1)	1.31677	1.38405	1.97711	0.63834	1.31033	0.97898	0.965547	0.860427	0.970045	1.39576	1.39409	1.0171	0.868775
PL	LC-MS/MS	SM(34:2)	1.16303	1.14328	1.59014	0.580712	1.3724	0.636206	0.895169	1.02907	1.01991	1.37111	1.5304	0.857292	0.705538
PL	LC-MS/MS	SM(36:1)	1.05931	1.14754	1.88391	0.609582	1.23371	0.621246	0.61338	1.28636	1.01257	1.39811	1.22723	0.861109	0.634125
PL	LC-MS/MS	SM(36:2)	1.32263	1.24604	1.40973	0.652412	1.14858	0.603498	0.874672	1.00815	1.1861	1.47932	1.47948	1.22438	0.8857
Sc	GC-MS/MS	Arabinose	2.64054	1.0768	4.83396	0.761735	1.36975	2.24386	2.32658	1.22321	0.994726	1.54815	1.0471	1.16694	1.17398
Sc	GC-MS/MS	Fructose	0.755451	0.509901	1.21097	0.893903	1.80754	0.94935	1.57684	1.57825	1.31974	1.79881	0.971802	0.863383	1.01187
Sc	GC-MS/MS	Galactose	0.99468	0.561963	0.590906	0.982505	0.983185	0.657012	2.30727	2.54663	1.26632	1.59956	1.0493	0.929316	0.823895
Sc	GC-MS/MS	Glucose	1.01414	0.591748	0.630092	0.992667	0.992059	0.681708	2.2243	2.03882	1.28371	1.31375	1.05407	0.951047	0.847517
Sc	GC-MS/MS	Mannose	1.01834	0.599353	0.633715	0.993156	0.994208	0.685938	2.21351	2.16643	1.287	1.42539	1.06312	0.950916	0.848068
Sc	GC-MS/MS	Sorbose	0.842004	0.501035	0.871106	0.95012	1.81686	1.19053	1.9805	1.8132	1.38246	1.83526	1.0255	0.880189	1.05723
Sc	GC-MS/MS	Sucrose	0.809701	0.375354	2.35708	1.6226	2.25993	1.80522	1.87552	2.03721	1.10466	1.53235	0.920273	0.667362	0.827998
Sc	GC-MS/MS	Xylose	3.43089	0.760982	4.40138	0.8157	1.49021	2.73066	2.35549	1.31904	0.706862	1.293	1.10176	1.18589	0.78184
	GC-MS/MS	1,5-Anhydro-glucitol	1.57306	1.39506	1.01	1.8825	2.12943	2.99804	5.61562	1.43665	2.01196	1.76356	1.28533	1.52346	1.21561
	GC-MS/MS	1,6-Anhydroglucose	1.15809	0.896658	1.34046	1.12408	1.37967	0.882295	1.15005	1.50624	0.864347	0.96983	1.13257	0.771822	0.687533
	GC-MS/MS	1-Hexadecanol	1.19309	0.782974	0.880934	0.840987	1.87799	1.10851	1.51001	1.70041	1.00268	1.26493	1.02851	0.874364	0.7966
	GC-MS/MS	2-Aminoethanol	0.780509	0.723056	0.822812	1.09053	1.25796	1.08165	1.01986	1.20691	1.21208	1.13433	0.80809	0.963395	1.08127
	GC-MS/MS	2-Aminooctanoic acid	1.14453	0.883665	0.732345	1.23783	1.67599	1.10085	1.33984	0.758034	1.1705	1.29609	0.979413	1.43243	0.797228
	GC-MS/MS	2-Aminopimelic acid	3.16783	0.889446	4.09235	0.582196	0.789586	0.865422	0.439774	0.704831	0.727687	0.894836	1.01483	1.16828	0.921065
	GC-MS/MS	2-Hydroxybutyric acid	0.992825	0.821686	1.69214	0.844774	0.72758	2.47577	0.574241	0.874053	0.814412	0.944004	0.794483	1.05265	0.733774
	GC-MS/MS	2-Hydroxyglutaric acid	1.88473	0.830339	3.68245	0.584905	0.823957	0.666156	0.473841	1.04751	0.771157	1.29219	0.742749	0.862688	0.721846
	GC-MS/MS	2-Hydroxyisobutyric acid	1.63692	0.957514	0.893644	1.08893	1.48108	1.64825	1.01664	0.9003	1.60452	1.86896	1.45846	1.02599	1.31205
	GC-MS/MS	2-Hydroxyisovaleric acid	1.46541	0.810319	1.93344	0.674521	0.878619	1.51072	0.620814	1.15276	0.751894	1.10513	0.779059	0.824717	0.902944
	GC-MS/MS	2-Ketobutyric acid	0.311404	3.51063	4.28477	4.13684	0.855092	1.13951	0.70692	1.26707	1.53215	0.770833	0.960011	0.787966	0.828743
	GC-MS/MS	2-Ketoisocaproic acid	0.650939	0.32598	0.983446	0.432972	0.685951	1.11243	0.713232	1.31946	0.888844	0.658764	0.519078	0.612419	0.729765
	GC-MS/MS	2-Keto-isovaleric acid	0.76467	0.466831	0.986835	0.622973	0.803303	0.966539	0.83255	1.22969	0.932212	0.710344	0.56394	0.725048	0.811969
	GC-MS/MS	3-Aminopropanoic acid	0.806215	0.669823	0.942479	0.626583	0.853636	0.987767	0.851808	1.37374	1.11526	0.756829	0.683912	0.914046	0.917076
	GC-MS/MS	3-Hydroxybutyric acid	0.710341	0.605587	0.787107	0.431651	0.845481	1.41027	0.250575	1.76245	0.825588	1.05835	0.796821	1.9152	0.872415
	GC-MS/MS	3-Hydroxyisobutyric acid	0.916409	0.667035	1.23146	0.54245	0.919042	1.58016	0.415393	1.54373	0.824012	1.14677	0.862376	1.50857	0.86576
	GC-MS/MS	3-Hydroxyisovaleric acid	1.20548	0.66187	1.28567	0.771486	1.02903	1.26876	0.748759	1.30001	0.970918	0.956307	0.967267	0.987616	1.41376
	GC-MS/MS	3-Hydroxypropionic acid	1.19402	0.766232	1.27481	0.866031	1.15819	1.06927	1.06535	1.32432	1.00248	1.2947	1.05397	0.874955	0.868799
	GC-MS/MS	3-Methyl-2-oxovaleric acid	0.718732	0.419085	0.996683	0.495357	0.729389	1.09175	0.748469	1.25458	0.857361	0.741079	0.538181	0.673398	0.791376
	GC-MS/MS	3-Phosphoglyceric acid	1.14774	0.464686	0.328932	0.529943	0.581919	0.726909	0.6067	1.02392	0.813797	0.357444	0.703144	0.752878	0.982801
	GC-MS/MS	4-Hydroxybenzoic acid	1.37682	0.784974	1.44769	0.918972	1.07498	1.03824	0.988477	1.33132	0.888035	1.13073	0.833118	0.851274	0.817949
	GC-MS/MS	4-Hydroxyphenyllactic acid	2.44375	0.92229	5.09793	0.508778	0.651496	1.05879	0.821052	0.932692	0.604936	1.31723	0.756806	0.668863	0.688336
	GC-MS/MS	5-Aminovaleric acid	1.76508	0.760673	2.19521	0.972212	0.622808	1.23444	1.5683	1.09779	0.806371	0.860875	0.937264	0.695804	0.8296
	GC-MS/MS	5-Methoxytryptamine	0.852093	0.803395	0.974518	0.887293	0.991675	1.05861	1.1258	1.29805	0.968089	0.755546	0.985877	0.871987	1.01272
	GC-MS/MS	5-Oxoproline	1.21551	1.17337	1.03779	0.613241	0.838648	0.783471	0.86606	1.14894	1.29529	0.829088	0.726326	1.09245	1.56012
	GC-MS/MS	Acetylglycine	0.708083	0.546708	0.721056	0.585208	1.1629	1.50721	0.599066	1.50507	1.24714	1.78096	1.22395	1.17913	1.17452
	GC-MS/MS	Aconitic acid	2.62561	0.969076	4.49853	0.551652	0.640446	0.903434	0.515819	0.737566	0.598567	0.860514	0.942173	1.04634	0.834734
	GC-MS/MS	Adipic acid	1.18429	0.689294	1.20459	0.880486	1.55723	1.31143	1.02579	2.04739	0.929819	0.708617	0.951748	0.912005	0.733946
	GC-MS/MS	Arabitol	2.70236	1.28538	6.94317	1.02037	1.8891	3.26897	2.91417	1.02387	0.902778	1.14658	0.960862	1.30662	1.0031
	GC-MS/MS	Azelaic acid	0.46392	0.441752	0.765061	0.692831	1.55005	1.00437	0.586504	2.3235	0.811736	0.624021	0.873435	1.203	1.19544
	GC-MS/MS	Benzoic acid	0.961863	0.911748	1.40091	0.996906	1.08622	0.883475	0.871579	0.884919	0.677608	0.902463	1.03882	0.694996	0.868424
	GC-MS/MS	Citramalic acid	1.44502	0.832538	2.02017	0.820132	0.98555	0.907405	0.666983	0.886683	0.968463	0.918205	1.00039	0.835029	0.790876
	GC-MS/MS	Dihydroxyacetone phosphate	0.878468	0.863739	0.661512	0.810979	1.43418	1.02832	0.76532	1.04215	1.59439	1.07276	1.49535	1.02677	1.04998
	GC-MS/MS	Epinephrine	0.998688	0.70685	0.721918	1.07481	1.0833	0.930138	3.14029	2.64301	1.5829	1.62754	1.23895	0.922069	0.857633
	GC-MS/MS	Galactosamine	1.13922	0.59406	0.928482	0.65312	0.831801	0.898738	0.605331	1.38014	0.961894	1.1868	0.849657	0.848641	0.959007
	GC-MS/MS	Galacturonic acid	1.74279	0.593895	2.8078	0.476653	0.916647	0.877821	0.628005	1.69001	0.944581	1.09113	0.860289	1.03317	1.00208
	GC-MS/MS	Glucaric acid	1.94782	0.976184	4.31331	0.487506	0.918662	1.21654	0.586008	1.17517	0.965905	0.982472	0.92914	0.918062	0.930473
	GC-MS/MS	Glucono-1,5-lactone	1.01568	0.630122	0.678688	1.01706	1.07169	0.745185	2.17342	1.77415	1.27651	1.2008	1.018	0.96487	0.907026
	GC-MS/MS	Glucosamine	0.823958	0.682821	0.767174	0.872707	0.980888	0.997643	0.759444	1.22723	1.22478	1.19948	0.995823	1.02677	0.981512
	GC-MS/MS	Glucuronic acid	0.886303	0.390383	1.35874	0.34987	0.615748	0.595215	0.456743	2.17242	0.847554	0.765351	0.758719	0.601147	0.527498
	GC-MS/MS	Glutaric acid	1.40589	0.683582	2.61643	0.762269	0.88083	0.838602	0.795372	1.25406	0.730274	0.78143	0.706556	0.733521	0.618262
	GC-MS/MS	Glyceric acid	1.21452	0.690937	1.14051	0.788942	1.00594	0.900449	0.666136	1.18592	1.06363	1.49936	1.01966	0.815402	0.890212
	GC-MS/MS	Glycerol 3-phosphate	0.996524	0.862589	0.742605	0.818092	1.36531	0.977787	0.655807	1.0427	1.51338	1.18071	1.56382	1.13673	1.07809
	GC-MS/MS	Glycerol	1.02172	0.904929	1.11852	0.998153	1.92131	0.993238	1.11212	1.2312	1.01039	0.942016	0.801321	0.931945	0.942937
	GC-MS/MS	Glycolic acid	0.93449	0.930667	0.953446	0.742227	0.913895	1.0969	0.688764	1.25487	0.97644	0.866392	0.772017	0.78812	0.875548
	GC-MS/MS	Hippuric acid	1.98754	0.837868	3.34691	0.719044	1.19786	1.75976	2.73209	1.24772	1.2193	1.4334	1.49028	1.47891	1.46745
	GC-MS/MS	Hypotaurine	0.627997	0.398889	0.503669	0.400345	0.433603	0.627345	1.06872	1.78026	0.996396	0.619844	0.476353	0.570954	0.531138
	GC-MS/MS	Indol-3-acetic acid	1.4124	1.15566	1.51682	0.59266	0.886491	0.996077	0.631567	1.18577	0.743761	1.03534	0.503424	0.62832	0.724752
	GC-MS/MS	Inositol	1.66018	0.860072	4.63028	0.63388	1.10575	5.20557	2.65436	1.47615	1.51498	1.35367	1.29813	1.04663	1.24938
	GC-MS/MS	Maleic acid	1.11486	0.812321	0.932055	0.882999	1.13077	1.09053	0.996762	0.871954	0.79657	0.695539	0.753066	0.665527	0.94314
	GC-MS/MS	meso-Erythritol	2.67989	1.66965	5.8762	1.32596	1.47668	4.51654	5.32893	1.38728	1.48039	1.73642	1.29102	1.43157	1.12385
	GC-MS/MS	N-Acetylaspartic acid	1.38512	0.683959	3.16604	0.429139	0.63938	0.70349	0.655961	1.57423	0.848718	1.13647	0.754144	1.11939	0.865699
	GC-MS/MS	N-Acetylserine	1.71955	0.753978	2.77579	0.516197	0.848789	1.11193	0.703826	1.1435	0.881749	1.24908	0.885199	0.826172	0.950111
	GC-MS/MS	O-Phosphoethanolamine	1.22514	0.559412	0.562456	0.719368	1.45259	1.42804	0.502267	1.09046	0.964685	0.967221	1.04999	0.688815	1.1349
	GC-MS/MS	Oxalic acid	0.990301	0.628667	0.538206	0.935107	1.03264	0.907531	0.885	0.805948	0.990758	0.810112	1.18153	0.918812	0.951459
	GC-MS/MS	Phenylacetic acid	0.676324	0.55691	1.21512	0.525121	1.15926	1.83802	0.819892	1.76343	1.45866	1.56421	0.924117	0.899206	2.51334
	GC-MS/MS	Putrescine	1.21664	0.801582	1.05245	0.838609	1.02487	0.958496	1.7297	1.03336	1.56267	1.08056	0.875936	0.99209	1.30661
	GC-MS/MS	Quinolinic acid	3.24474	1.11049	6.28635	0.444791	0.783209	1.88929	0.465622	0.563523	0.691113	1.08326	0.982061	0.823448	0.887517
	GC-MS/MS	Sebacic acid	0.956715	0.845999	1.08848	1.07319	2.15068	1.53564	1.13713	3.15162	1.31023	0.932386	0.91699	0.834439	0.700681
	GC-MS/MS	Suberic acid	0.82949	0.780635	1.60721	0.788672	1.27314	1.24497	1.01198	1.579	0.797401	0.827324	1.05527	1.09311	0.91349
	GC-MS/MS	Tartaric acid	0.956568	0.700426	2.2745	1.02848	1.13179	0.986127	0.775895	0.91507	0.838728	0.734753	1.03156	0.829155	1.02439
	GC-MS/MS	Threitol	2.55627	0.767973	3.4746	0.590889	0.582341	0.784874	0.894369	1.35317	0.970793	1.46738	1.02813	1.25912	0.96466
	GC-MS/MS	Threonic acid	1.0046	0.425823	1.54213	0.46999	1.34263	0.876036	0.4896	1.52018	1.55397	1.89205	1.17161	0.991854	1.29769
	GC-MS/MS	Triethanolamine	1.16411	1.26507	1.37795	0.664679	0.778648	0.913153	1.06886	1.00995	0.899923	0.867627	0.719275	0.991651	1.55474
	GC-MS/MS	Tyramine	1.54823	0.527092	1.27317	0.891794	1.44891	1.46977	0.650862	1.08724	1.38699	1.07338	1.25493	0.965123	1.09942
	GC-MS/MS	Urea	1.57734	1.22953	2.2708	0.949167	1.23087	2.61162	2.48402	1.2404	1.03386	1.30467	1.18862	1.12249	1.04055
	LC-MS/MS	2-Ketoglutaric acid	1.11145	0.945385	1.54992	0.785448	0.662983	0.542085	0.732833	1.42714	0.982901	1.51411	0.765579	1.10661	0.677991
	LC-MS/MS	4-Aminobutyric acid	0.836173	0.696629	1.67929	1.11035	2.40167	0.415168	1.00973	1.2484	0.758529	0.699393	0.435797	0.497249	0.781933
	LC-MS/MS	Acetylcarnitine	0.767736	2.23699	0.61768	2.17205	0.130527	0.608504	0.962388	0.511673	0.0809773	0.108367	0.885482	1.79927	0.239065
	LC-MS/MS	Adenosine	0.379994	0.156962	1.00274	0.522386	1.82283	0.403232	0.420901	0.786664	2.70386	0.804694	0.658342	1.40732	1.37158
	LC-MS/MS	Adenosine 3',5'-cyclic monophosphate	1.0177	0.7097	1.67858	1.0629	0.0152282	0.753949	0.624971	1.0286	0.0958717	1.30214	0.852483	0.748198	0.81151
	LC-MS/MS	Adenosine monophosphate	0.651413	3.12936	0.76838	1.54196	0.101668	0.357713	3.36604	0.403483	0.0871119	0.725187	0.8234	1.86423	0.415355
	LC-MS/MS	Allantoin	1.79534	0.958218	2.80703	0.786396	1.51151	1.54911	0.817262	0.838159	1.09992	1.18261	1.16013	1.07179	1.31823
	LC-MS/MS	Carnitine	0.867754	0.873941	0.994299	1.03844	1.31315	1.09468	0.981833	1.16959	1.69374	2.10129	1.18905	1.06572	1.16403
	LC-MS/MS	Cholic acid	0.966064	0.0233011	0.605491	0.705905	0.00299095	0.433722	0.499294	0.513894	0.734121	0.722202	0.496588	0.757058	0.332362
	LC-MS/MS	Choline	0.980458	0.839297	1.62809	0.698572	1.02021	1.07008	0.917871	1.24304	0.974173	1.33507	0.963374	1.05232	0.913792
	LC-MS/MS	Citric acid	4.48029	1.27192	6.78399	0.6289	8.83832	0.754012	0.933734	0.781708	6.21697	1.40199	0.774784	0.897334	0.793745
	LC-MS/MS	Citrulline	1.52983	1.35603	4.07434	0.787329	0.787217	1.41666	0.942022	0.876139	0.818615	1.77636	0.956846	1.02214	1.12161
	LC-MS/MS	Creatine	1.42972	1.27085	3.2302	1.01994	0.765352	1.22253	1.08841	1.31036	0.79988	2.72406	1.85992	1.46269	1.11291
	LC-MS/MS	Creatinine	1.84351	1.17857	4.09969	0.601475	0.844974	1.29859	0.79099	0.933593	0.935007	1.73456	0.989445	1.15277	1.08108
	LC-MS/MS	Cystathionine	2.05885	1.29578	1.87132	0.999687	1.62501	0.8741	1.11924	1.16364	1.86042	2.79176	0.909285	1.5236	1.48533
	LC-MS/MS	Cystine	0.538282	0.465341	0.46903	0.848402	0.91604	1.26442	1.16363	2.46276	1.69776	4.54823	1.84647	1.56675	2.2277
	LC-MS/MS	Cytidine	0.60647	0.863126	0.902136	0.646472	0.887678	1.08094	0.58697	1.50721	1.15339	1.47194	0.969481	0.878132	0.878861
	LC-MS/MS	Cytidine monophosphate	0.864231	1.64088	0.274847	0.908505	0.536051	0.958063	1.43251	0.960766	0.67803	1.37795	0.753052	0.678793	0.789609
	LC-MS/MS	Cytosine	3.57418	1.82091	5.21036	0.747739	0.471264	3.27969	0.913499	0.0861826	0.293213	1.19436	0.900338	0.758798	1.64109
	LC-MS/MS	Dimethylglycine	1.62881	1.28687	2.4309	0.798088	0.873436	1.46458	0.856514	0.94658	0.83484	1.40816	1.41805	1.41752	1.18422
	LC-MS/MS	Fumaric acid	1.32655	0.880509	3.33217	0.473851	0.275468	0.280658	0.408013	1.30845	0.572109	1.55445	0.654674	0.643225	0.497496
	LC-MS/MS	Guanosine monophosphate	1.07673	1.4653	0.960498	1.23432	0.0394554	0.378134	3.1478	0.859935	0.0534572	1.28266	0.917868	1.6615	0.717192
	LC-MS/MS	Inosine	0.331344	0.700532	3.19475	0.489794	2.57343	0.79664	0.305265	0.480355	3.17914	1.60523	1.39684	1.90536	0.756262
	LC-MS/MS	Isocitric acid	2.45018	2.20277	4.2275	0.705943	0.252952	0.749596	0.885546	1.03604	0.472482	3.6102	1.02576	1.29907	0.800419
	LC-MS/MS	Kynurenine	1.59652	1.32255	1.48155	0.794878	1.15373	1.32763	0.974215	1.02386	0.923289	2.11602	0.987709	0.739662	1.25639
	LC-MS/MS	Lactic acid	1.20701	1.25155	1.41514	1.09415	1.1673	0.844624	1.22052	0.873462	0.814529	0.90237	1.03977	0.627927	0.68132
	LC-MS/MS	Methionine sulfoxide	1.40604	1.3349	1.95166	0.668643	0.705247	0.864245	0.779434	1.18109	0.636189	2.17303	1.03415	0.813304	0.789889
	LC-MS/MS	Niacinamide	0.857102	0.746584	0.516628	0.877104	0.835106	0.767496	0.777768	1.51951	1.0882	1.87377	1.04719	1.22867	0.768815
	LC-MS/MS	Norepinephrine	1.44833	1.1598	1.96616	1.07388	0.415283	0.985927	0.949537	1.20788	0.466395	1.6214	1.04734	0.797056	0.956572
	LC-MS/MS	Ophthalmic acid	0.281944	0.770221	0.425971	0.326908	0.214619	0.371724	0.312532	1.86523	0.289195	0.79231	0.198753	0.234394	0.290076
	LC-MS/MS	Orotic acid	1.46574	0.947061	2.61583	0.96743	0.689331	0.983681	1.16023	1.27981	0.756885	2.12925	1.10783	0.901329	0.90389
	LC-MS/MS	Pyruvic acid	1.1616	0.981585	1.5197	1.33442	0.709527	0.866192	0.826911	0.990664	0.830011	1.16226	1.07064	0.797609	0.774541
	LC-MS/MS	S-Adenosylhomocysteine	1.37372	1.23588	2.10069	0.642199	0.83055	0.959317	1.07413	1.11133	0.727179	1.71024	0.923638	0.716412	0.984972
	LC-MS/MS	Serotonin	0.252785	0.99535	0.699271	0.269167	0.99058	1.1646	0.140848	0.155587	0.851164	1.05912	0.172411	0.217156	0.52164
	LC-MS/MS	Succinic acid	1.29942	0.89771	2.14491	0.738155	1.01713	0.850607	1.27531	1.81082	1.34014	2.54285	1.15983	1.28979	0.927517
	LC-MS/MS	Taurocholic acid	0.303054	3.29346	0.105383	0.388975	0.450909	0.133725	0.138866	0.224621	0.330512	0.534427	0.139775	0.639305	0.256072
	LC-MS/MS	Uracil	1.6797	1.33142	4.81978	0.819357	0.954767	1.85464	1.09101	0.926947	0.773353	1.77783	0.911757	1.05898	1.11029
	LC-MS/MS	Uric acid	0.889181	0.536304	1.11209	1.14914	0.991232	1.18938	0.747397	0.73199	1.02901	0.829241	0.745155	1.29415	0.988783
	LC-MS/MS	Uridine	0.629625	0.841859	0.980576	0.747698	0.637492	0.836694	0.624111	1.49363	1.00707	1.669	0.796963	0.698258	0.74642
	LC-MS/MS	AEA	0.00759803	0.0057822	0.0103725	0.00455026	0.0140044	0.00403628	0.0054697	0.00434819	0.00472296	0.0056754	0.00375246	0.00365928	0.00655944
Class: AmA, amino acid; BCAmA, branched-chain amino acid; EsAmA, essential amino acid; FFA, free fatty acid; LM, lipid mediator; PL, phospho lipid; Sc, saccharide
AA, arachidonic acid; AEA, arachidonoyl ethanolamide; ALA, α-linolenic acid; DGLA, dihomo-γ-linolenic acid; DHA, docosahexaenoic acid; DHET, di-hydroxy-eicosatrienoic acid;
DiHETE, di-hydroxy-eicosatetraenoic acids; DiHOME, di-hydroxy-octadecenoic acid, DPA, docosapentaenoic acid; EDA, eicosadienoic acid;
EET, epoxy-eicosatrienoic acid; EPA, eicosapentaenoic acid; GLA, γ-linolenic acid; HDoHEs, hydroxyl-docosahexaenoic acids; HEDE, hydroxy-eicosadienoic acid;
HEPE, hydroxy-eicosapentaenoic acids; HETE, hydroxy-eicosatetraenoic acids; HODE, hydroxy-octadecadienoic acid; HOTrE, hydroxy-octadecatrienoic acid;
HpEPE, hydroperoxy eicosapentaenoic acid; HpETE, hydroperoxy-eicosatetraenoic acid; KEDE, oxo-eicosadienoic acid; KETE, oxo-eicosatetraenoic acid;
KODE, oxo-octadecadienoic acid; LA, linoleic acid; LT, leukotriene; PG, prostagrandine; TX, thromboxane.

## Sheet: Suppl_Table5
Supplementary Table 5. Results of the metabolome analysis of brain from aged mice
Class	instruments	metabolite	YKS_1	Ctrl_2	YKS_2	Ctrl_3	YKS_3	Ctrl_4	YKS_4	Ctrl_5	YKS_5	Ctrl_6	YKS_6	Ctrl_7	YKS_7
AmA	LC-MS/MS	4-Hydroxyproline	1.1226	1.00419	1.3996	0.779079	0.993921	1.30836	0.955653	0.801835	0.724095	0.774281	1.03033	0.904101	0.871621
AmA	LC-MS/MS	Alanine	1.00677	1.01621	1.07131	0.839902	1.07897	0.917142	0.960037	0.93278	0.85215	1.0249	0.916568	0.894249	0.747981
AmA	LC-MS/MS	Arginine	0.683494	1.06415	1.67942	0.766112	0.888658	0.679718	0.744649	0.637263	0.558823	0.702188	0.744839	0.7225	0.674742
AmA	LC-MS/MS	Asparagine	0.95807	1.00553	1.00734	0.964359	1.04428	0.959825	0.937697	0.920397	0.956009	0.903827	0.96975	0.931912	0.931806
AmA	LC-MS/MS	Aspartic acid	0.909132	1.10734	1.05322	1.04321	1.07963	1.04606	0.889575	0.85601	0.952632	0.858305	1.07884	0.998078	0.936673
AmA	LC-MS/MS	Cysteine	0.823517	1.42759	0.762541	1.10398	1.72073	0.626597	1.10455	2.32211	1.84315	1.60331	1.22523	1.89276	1.92728
AmA	LC-MS/MS	Glutamic acid	0.95203	1.04996	1.05076	0.967548	1.01488	0.944992	0.960522	0.965421	1.00887	1.01946	1.02121	1.0245	0.95091
AmA	LC-MS/MS	Glutamine	0.969688	1.0516	1.23141	0.961147	1.02499	1.00118	0.999054	0.997894	1.03374	0.997761	0.999816	1.04178	1.04252
AmA	LC-MS/MS	Glycine	1.03367	1.09779	0.931424	0.999012	1.06013	0.974226	1.00982	0.949431	0.913853	0.927716	0.879394	0.919423	1.09693
AmA	LC-MS/MS	Ornithine	0.697072	0.896656	0.960996	0.516409	0.747898	0.541733	0.503212	0.804578	0.69775	1.22685	0.69508	0.776013	0.612353
AmA	LC-MS/MS	Proline	1.14774	0.918517	1.1858	0.785225	0.938708	0.884169	0.973198	0.939119	0.91628	1.02433	0.928266	0.878867	0.99374
AmA	LC-MS/MS	Serine	0.988253	0.921793	0.784231	0.905941	1.07747	0.949994	0.980029	0.931535	0.962345	0.785847	0.886581	0.984019	1.01357
AmA	LC-MS/MS	Tyrosine	1.22188	1.09168	1.34002	0.851906	1.06317	0.734109	0.944384	0.782829	0.90644	1.11228	0.885033	0.904715	0.826617
BCAmA	LC-MS/MS	Isoleucine	1.14714	0.996687	1.1684	0.801009	1.02451	1.17143	0.94339	0.993675	0.874573	0.920639	1.01444	1.01155	1.02295
BCAmA	LC-MS/MS	Leucine	1.10865	1.01449	1.29086	0.816989	1.02503	1.26427	1.01124	1.02062	0.910507	0.913911	1.02583	1.06728	1.06797
BCAmA	LC-MS/MS	Valine	1.02809	1.00647	1.03933	0.883442	0.955746	1.02804	0.93676	0.887525	0.908766	0.990239	0.974958	0.967327	0.931584
EsAmA	LC-MS/MS	Histidine	1.09896	1.0208	1.62959	0.82209	1.06215	0.735649	1.14468	0.962968	1.05555	1.07183	0.989366	0.968102	1.04321
EsAmA	LC-MS/MS	Lysine	0.665114	0.692337	0.741002	0.628584	0.889966	0.477333	0.648314	0.897082	0.751253	0.710447	0.721602	0.822538	0.752055
EsAmA	LC-MS/MS	Methionine	1.03754	0.940812	1.56408	0.729581	0.937703	0.593976	0.943916	0.866851	0.826167	0.924129	0.840583	0.849042	0.756935
EsAmA	LC-MS/MS	Phenylalanine	1.04614	1.1063	1.73568	0.814946	1.09839	0.785522	0.943099	0.970561	0.97178	1.01213	1.03413	1.05541	1.01165
EsAmA	LC-MS/MS	Threonine	1.06831	1.14805	1.2442	1.06877	1.07745	0.880653	1.12156	1.03297	1.06343	1.03945	0.925932	1.01311	0.957763
EsAmA	LC-MS/MS	Tryptophan	1.22818	1.45547	2.03249	1.12985	1.26488	1.02758	0.932091	0.740166	0.953127	1.13513	0.900288	1.04405	0.857232
FFA	GC-MS/MS	Decanoic acid	1.01863	1.04529	1.04725	1.10957	1.19902	1.02797	1.03471	1.07891	1.29562	1.05576	1.00774	1.01597	0.867592
FFA	GC-MS/MS	Lauric acid	1.21947	1.13631	1.05494	1.15487	1.17805	1.0565	0.951194	1.16474	1.30905	1.16091	1.06803	1.11282	0.77562
FFA	GC-MS/MS	Linoleic acid	1.13204	1.36487	1.0907	1.11913	0.962391	1.07819	0.760385	1.15885	0.849843	22.6263	3.2597	0.837287	0.899569
FFA	GC-MS/MS	Margaric acid	1.17839	1.21418	1.13807	0.89101	1.05368	0.847302	0.834413	1.42902	0.968438	5.66063	1.9877	0.932031	0.604475
FFA	GC-MS/MS	Myristic acid	0.964778	1.04052	1.06967	1.20591	1.52104	1.07572	1.0987	1.14935	1.4378	2.2309	1.13761	1.21066	0.665888
FFA	GC-MS/MS	Nonanoic acid	0.57499	1.16683	1.09024	1.27537	1.59056	1.0131	1.14212	1.45295	1.65056	1.10151	0.994775	1.05624	0.75919
FFA	GC-MS/MS	Octanoic acid	0.811005	0.938892	1.00009	1.06558	1.2098	0.896613	0.901958	0.967101	1.19504	1.09596	1.02259	1.31869	0.796322
FFA	GC-MS/MS	Oleic acid	1.45532	1.2407	1.06914	0.965744	1.01228	1.06256	0.892145	1.23743	0.994873	2.95152	1.29681	0.897017	0.882147
FFA	GC-MS/MS	Palmitic acid	1.29265	1.21571	1.03197	0.969488	1.01746	1.02628	0.801358	1.1291	0.975247	4.87914	1.65476	0.930818	0.878432
FFA	GC-MS/MS	Palmitoleic acid	1.24748	1.12749	1.08255	0.850231	1.25592	1.10115	0.977137	1.29227	1.28811	3.73539	1.31307	1.02474	0.723422
FFA	GC-MS/MS	Stearic acid	1.22196	1.1764	1.03157	1.05899	1.03033	0.96711	0.835217	1.08186	0.873845	2.60771	1.32507	0.900547	0.88563
FFA	LC-MS/MS	Malic acid	0.683651	0.845834	0.97698	0.828125	1.02423	0.689649	0.977098	0.898496	0.754775	0.874342	0.910936	0.929896	0.607747
LM	LC-MS/MS	11-beta-13,14-dihydro-15-keto-PGF2a	0.0244974	0.0333656	0.0297355	0.0240392	0.0262598	0.0270148	0.0403954	0.0392208	0.0320268	0.0203094	0.0379538	0.0227344	0.0392279
LM	LC-MS/MS	11-beta-PGF2a	0.714519	0.549383	0.548727	0.698614	0.678	0.490161	0.816723	0.594211	0.585705	0.560767	0.496854	0.529772	0.621543
LM	LC-MS/MS	11-HETE	0.46872	0.445002	0.432148	0.501329	0.499772	0.442002	0.537322	0.496672	0.546966	0.478072	0.377738	0.488863	0.538265
LM	LC-MS/MS	11-trans-LTC4	0.0145572	0.0109874	0.00633391	0.0114706	0.0149028	0.00442526	0.00809754	0.00257497	0.0030017	0.00400047	0.00159889	0.00186812	0.00692962
LM	LC-MS/MS	12-HETE	0.354129	0.431073	0.324759	0.409805	0.382478	0.278468	0.362899	0.237007	0.369474	0.352854	0.244354	0.27908	0.379828
LM	LC-MS/MS	12-HHT	0.0374955	0.0242285	0.0234891	0.0261819	0.033197	0.0124641	0.0274421	0.0238422	0.0272931	0.028088	0.0230833	0.0162904	0.0328116
LM	LC-MS/MS	12,13-DiHOME	0.03085	0.0253014	0.016494	0.0330357	0.0409959	0.0313438	0.0280729	0.0339563	0.0243904	0.0311149	0.0185204	0.0439445	0.0235826
LM	LC-MS/MS	13-HODE	0.0094901	0.0111343	0.00608772	0.00915556	0.0100163	0.0136635	0.0129717	0.0131527	0.0201361	0.0105886	0.0178489	0.0301549	0.0166961
LM	LC-MS/MS	13,14-dihydro-15-keto-PGD2	0.018026	0.00685744	0.00983035	0.010937	0.0130216	0.0121608	0.0141498	0.0192294	0.0205925	0.0128608	0.00717844	0.00535954	0.00945842
LM	LC-MS/MS	14,15-DHET	0.040596	0.0454379	0.0349028	0.0332566	0.0493667	0.029517	0.0445281	0.0566483	0.0424965	0.0340252	0.0444432	0.0434684	0.0455053
LM	LC-MS/MS	15-deoxy-delta-12,14-PGJ2	0.293628	0.207162	0.215474	0.204444	0.32382	0.238425	0.353244	0.283369	0.271591	0.112756	0.103214	0.221641	0.23733
LM	LC-MS/MS	15-HETE	0.415187	0.473412	0.344413	0.527071	0.499908	0.473383	0.586198	0.593186	0.617237	0.563917	0.560426	0.61512	0.6279
LM	LC-MS/MS	15-HETrE	0.0414064	0.0472068	0.055749	0.0609144	0.0828593	0.0476418	0.0667504	0.0437502	0.0808788	0.03139	0.0332258	0.0505725	0.0300657
LM	LC-MS/MS	17-HDoHE	0.00199504	0.0153004	0.00499987	0.0133811	0.00435564	0.00663752	0.0114105	0.0161654	0.0154362	0.009438	0.0122107	0.0140161	0.00570902
LM	LC-MS/MS	4-HDoHE	0.142834	0.152677	0.135293	0.179332	0.131238	0.16687	0.252994	0.249937	0.258328	0.249606	0.370046	0.213606	0.273763
LM	LC-MS/MS	5,6-DHET-lactone	0.15802	0.255764	0.191986	0.230603	0.34132	0.313591	0.465188	0.299615	0.44961	0.22488	0.511997	0.26962	0.370764
LM	LC-MS/MS	6-keto-PGF1a	1.26277	0.836947	0.812568	0.861065	1.3068	0.733549	1.20599	0.663324	0.849001	0.610567	0.493641	0.536167	0.72918
LM	LC-MS/MS	8-HDoHE	0.0187693	0.0397109	0.0426691	0.0604247	0.0354408	0.0297278	0.0672848	0.0506817	0.0457302	0.045047	0.0454664	0.0329165	0.0428379
LM	LC-MS/MS	8-HETE	0.0135372	0.0389646	0.0210216	0.0354709	0.0206274	0.0354093	0.0462748	0.0395531	0.0585361	0.0498621	0.0620077	0.0672972	0.0587054
LM	LC-MS/MS	8-iso-PGA2	0.34255	0.287557	0.207554	0.284751	0.275543	0.360668	0.328934	0.324923	0.488747	0.210103	0.211532	0.260801	0.427222
LM	LC-MS/MS	8-iso-PGE1	0.0548911	0.0454555	0.040487	0.0491607	0.0560971	0.0439081	0.0534862	0.0467623	0.0651103	0.0233393	0.0196556	0.0329101	0.0460944
LM	LC-MS/MS	8-iso-PGE2	0.830937	0.638286	0.607872	0.62178	0.824638	0.528243	0.812043	0.464426	0.559235	0.478381	0.340667	0.425617	0.564632
LM	LC-MS/MS	8-iso-PGF2a	0.0168496	0.00927435	0.0125342	0.0174638	0.0189977	0.0159764	0.0197461	0.0160934	0.0104706	0.0160276	0.0146565	0.0134999	0.0131173
LM	LC-MS/MS	9,10-DiHOME	0.0566116	0.0697902	0.0312164	0.0537803	0.0899107	0.049479	0.0571195	0.0722586	0.0440079	0.05284	0.057555	0.0588744	0.0625952
LM	LC-MS/MS	Arachidonic acid	160.566	226.696	191.783	215.625	225.989	200.434	225.599	234.716	244.803	221.955	226.263	229.719	248.046
LM	LC-MS/MS	DHA	20.0549	24.3629	20.2892	20.7373	21.0096	22.2087	20.2382	25.2416	24.1121	21.1465	22.5805	20.3808	20.596
LM	LC-MS/MS	EPA	0.566059	0.632529	0.341019	0.516492	0.596981	0.596036	0.629677	0.597838	0.483107	0.524602	0.566035	0.510937	0.679213
LM	LC-MS/MS	LTC4	0.0151976	0.0143495	0.00582791	0.00869741	0.0130431	0.00350237	0.0116554	0.00256305	0.00233273	0.00311465	0.0021896	0.00180102	0.0052494
LM	LC-MS/MS	Lyso-PAF	160.641	250.256	197.657	220.434	172.862	238.673	245.469	247.772	243.295	212.968	183.676	138.634	154.128
LM	LC-MS/MS	OEA	2.75193	3.50777	2.90338	2.89241	3.02602	3.65676	2.55578	3.17687	3.02879	3.00288	3.05171	3.18584	3.5282
LM	LC-MS/MS	PGA2	0.286508	0.22341	0.193092	0.370239	0.401466	0.376259	0.451045	0.406685	0.434485	0.200997	0.215018	0.295505	0.328614
LM	LC-MS/MS	PGD2	4.96148	3.62589	3.73315	4.1017	4.36338	3.62551	4.80996	3.87543	3.94955	2.91485	2.12484	3.05801	3.89264
LM	LC-MS/MS	PGE1	0.0446229	0.035544	0.0350399	0.0381935	0.0386138	0.0258066	0.0440808	0.0254295	0.043172	0.0202295	0.0179392	0.0243141	0.0259069
LM	LC-MS/MS	PGE2	0.816309	0.647131	0.587795	0.581512	0.866621	0.540612	0.767974	0.481581	0.5821	0.477442	0.340806	0.464447	0.556364
LM	LC-MS/MS	PGF2a	0.720874	0.55173	0.586279	0.765709	0.677107	0.559393	0.823529	0.620641	0.630585	0.593407	0.520115	0.572659	0.651687
LM	LC-MS/MS	PGJ2	0.310917	0.249361	0.335815	0.267145	0.249222	0.235842	0.332512	0.404413	0.43957	0.266376	0.149422	0.227141	0.408422
LM	LC-MS/MS	TXB1	0.0062021	0.00832166	0.004389	0.00707698	0.00656449	0.00359842	0.00477344	0.00709804	0.00486191	0.00314995	0.00298823	0.00258776	0.00893655
LM	LC-MS/MS	TXB2	0.603995	0.542657	0.397129	0.587571	0.644359	0.371832	0.573155	0.511861	0.505247	0.45931	0.323582	0.379578	0.483125
PL	LC-MS/MS	LPC(16:0)	1.02705	1.07662	1.00911	0.987723	1.01861	0.972949	0.987498	0.986276	0.99033	0.975065	0.874605	0.923559	0.97351
PL	LC-MS/MS	LPC(18:0)	1.13815	1.07359	1.05944	1.08412	1.13352	0.980487	1.13701	1.03502	1.01213	1.02504	1.02379	0.983715	1.11919
PL	LC-MS/MS	LPC(18:2)	0.93807	1.02325	1.03077	0.977783	0.971341	0.857497	0.953187	1.29348	0.989426	1.02526	0.953806	1.01043	0.908713
PL	LC-MS/MS	LPC(20:3)	0.639229	0.79718	1.01288	1.35652	0.922417	0.599782	0.563622	0.485632	1.1302	0.927667	0.555276	1.03342	0.586045
PL	LC-MS/MS	LPC(20:4)	0.805857	1.18686	0.848343	0.898965	1.00545	0.825638	0.763971	0.826829	1.09668	0.987171	0.655562	0.803726	0.847951
PL	LC-MS/MS	PC(34:0)	0.995253	0.917865	0.845956	0.928054	0.921966	0.882644	0.897629	0.931719	0.951868	0.9576	0.884033	0.927773	0.934014
PL	LC-MS/MS	PC(34:1)	1.22376	0.914182	1.00046	1.04456	0.83446	0.933852	0.996923	0.990851	0.891075	0.822397	0.832132	1.22968	0.833639
PL	LC-MS/MS	PC(36:1)	0.983419	1.01048	0.887337	1.11944	1.00723	0.9237	0.989079	0.890023	0.979138	0.900527	0.847821	0.967612	0.925079
PL	LC-MS/MS	PC(36:2)	0.990403	0.998854	1.01605	1.00967	1.01992	0.913679	1.02914	1.05012	1.00979	1.00659	1.01197	0.951946	0.972354
PL	LC-MS/MS	PC(36:3)	0.854208	0.92557	0.844639	0.99569	0.880215	0.851589	1.01352	0.887047	0.921078	0.896021	0.80779	0.898823	0.937547
PL	LC-MS/MS	PC(38:2)	0.968634	1.00126	0.963152	1.0378	1.00613	0.897321	1.0446	1.02371	1.0394	0.999417	0.963086	0.906979	1.02598
PL	LC-MS/MS	LPE(18:1)	0.780487	0.909009	0.97045	0.907811	1.30924	1.13729	0.979667	1.18945	0.945478	1.06939	0.994421	0.628395	1.12961
PL	LC-MS/MS	PE(34:1)	0.914867	1.02253	0.958059	1.18313	1.08266	1.04384	1.02815	1.01071	1.15835	1.07384	1.02406	1.00509	1.06002
PL	LC-MS/MS	PE(36:1)	1.15927	1.13747	0.993057	1.23182	1.28135	1.02172	1.19362	1.17275	1.15764	1.16842	1.13078	1.1197	1.20943
PL	LC-MS/MS	PE(36:2)	1.07505	1.02216	1.02883	1.13388	1.0691	0.981167	0.973307	1.09686	1.04882	1.04654	1.02972	1.01039	1.18146
PL	LC-MS/MS	LPG(20:3)	0.942886	0.931917	0.933664	0.9031	0.950833	0.89459	0.990954	1.08459	0.998749	0.957741	0.941132	0.962357	0.916505
PL	LC-MS/MS	SM(38:1)	1.13141	1.0915	1.04183	1.07711	1.13771	0.973126	1.11217	0.996726	1.04362	1.06227	1.00644	0.97583	1.04612
Sc	GC-MS/MS	Arabinose	1.22178	1.12921	0.918054	1.44449	1.24112	1.06576	1.27147	0.637571	0.850713	0.81421	0.903969	0.719405	0.672532
Sc	GC-MS/MS	Fructose	0.384751	1.09764	0.964216	1.76199	1.55524	1.10628	1.77506	0.710072	0.839173	0.782085	0.686819	0.344044	0.551939
Sc	GC-MS/MS	Galactose	0.173578	1.07186	0.793988	2.0005	1.74041	1.35249	1.99047	0.785975	0.64439	0.90304	0.496259	0.167658	0.57841
Sc	GC-MS/MS	Glucose	0.189602	1.08321	0.815342	1.95217	1.54598	1.33857	1.902	0.627286	0.639124	0.802557	0.469349	0.154211	0.539367
Sc	GC-MS/MS	Mannose	0.166025	1.07605	0.795742	2.05234	1.6748	1.30698	1.91202	0.679233	0.714646	0.734063	0.407632	0.103942	0.452819
Sc	GC-MS/MS	Sorbose	0.440446	1.12377	0.758767	1.89807	1.68223	1.14753	1.80842	0.710064	0.785396	0.963018	0.724449	0.333454	0.756218
Sc	GC-MS/MS	Sucrose	0.65845	1.62362	2.96133	1.54428	1.89453	1.65754	1.60438	2.07273	0.805704	0.754717	0.440661	0.433136	0.46908
	GC-MS/MS	1,6-Anhydroglucose	0.869244	1.06306	0.906846	1.37717	1.23804	0.99952	0.902566	1.15004	1.19273	0.919179	0.937491	1.10023	0.959266
	GC-MS/MS	1-Hexadecanol	0.840246	1.10108	0.688665	1.10258	0.941368	1.34691	1.13685	1.12511	1.03105	2.11859	1.2453	0.893635	0.916412
	GC-MS/MS	2-Aminoethanol	0.921766	0.856439	0.852318	0.859123	0.839842	0.796112	0.780539	0.716614	0.801946	0.839564	0.79466	0.942418	0.849341
	GC-MS/MS	2-Aminopimelic acid	0.588727	0.792009	0.521335	0.452712	1.06698	0.568472	0.450328	1.23587	0.82615	0.512648	0.51145	2.74745	0.95836
	GC-MS/MS	2-Hydroxybutyric acid	1.04515	1.05231	1.37916	1.06912	0.979633	1.80225	0.77384	0.86804	0.907591	0.894411	0.963208	1.02799	0.735617
	GC-MS/MS	2-Hydroxyglutaric acid	1.06531	1.01589	0.939114	0.998231	1.04914	1.02825	1.00278	1.00057	1.03182	0.871507	0.904883	0.99958	0.886851
	GC-MS/MS	2-Hydroxyisobutyric acid	1.36817	1.11364	0.996517	1.1927	1.22709	1.19491	1.00818	1.07769	1.22773	1.04753	1.09565	1.09795	0.97216
	GC-MS/MS	2-Hydroxyisovaleric acid	1.65439	0.96633	1.89062	0.837838	0.849305	1.61818	0.629832	0.778484	0.747705	0.791083	0.722089	0.915156	0.901165
	GC-MS/MS	2-Ketobutyric acid	1.14727	1.01967	1.03807	1.0748	0.713951	1.26031	1.18731	0.867315	1.14333	1.13385	0.92064	0.903495	1.05471
	GC-MS/MS	3-Aminopropanoic acid	1.20295	1.09857	1.09762	1.06248	1.09765	1.09543	0.985789	0.940428	0.909102	0.992717	1.00629	1.04374	1.07682
	GC-MS/MS	3-Hydroxybutyric acid	1.57772	1.65754	1.15358	1.13737	1.58786	1.27165	0.779446	0.866794	1.29312	1.00625	0.794037	2.07419	0.668794
	GC-MS/MS	3-Hydroxyisobutyric acid	1.21761	1.10591	1.0969	1.17387	1.25417	1.05818	0.900235	0.89901	1.15944	1.07525	1.03751	1.33601	0.816042
	GC-MS/MS	3-Hydroxyisovaleric acid	1.22156	1.08929	1.11612	1.19114	1.14155	1.00109	0.977842	1.07085	1.03709	1.0424	1.16755	1.12222	0.966798
	GC-MS/MS	3-Hydroxypropionic acid	3.69948	3.72009	2.91894	2.7183	3.37562	2.57571	2.72483	3.95271	5.24506	1.06106	1.0371	1.00974	0.898531
	GC-MS/MS	3-Phosphoglyceric acid	0.659114	0.638327	0.876363	0.558632	0.894618	0.439761	0.479955	0.855345	0.76103	0.813851	0.408879	1.40742	0.453512
	GC-MS/MS	4-Hydroxybenzoic acid	0.9016	0.996753	0.849618	1.8303	1.51502	1.09385	1.24485	0.866278	0.922184	0.812158	0.889394	0.979635	0.866578
	GC-MS/MS	4-Hydroxyphenyllactic acid	1.55664	1.48156	1.23409	0.870708	1.06614	0.666931	0.797709	0.638811	0.777075	0.94466	0.725483	0.886267	0.684852
	GC-MS/MS	5-Aminovaleric acid	1.25724	1.04938	1.05337	1.26739	1.18695	1.11286	0.99765	0.891172	1.03627	0.635187	0.988583	0.947465	1.09613
	GC-MS/MS	5-Methoxytryptamine	1.25793	1.1858	1.16207	1.03656	0.999766	1.00474	0.86591	1.04029	0.806259	1.3074	0.97602	0.980108	1.06592
	GC-MS/MS	5-Oxoproline	1.04561	1.02401	1.57395	1.1179	1.15422	0.971357	0.921224	0.861607	0.85329	0.882524	0.952285	1.08448	1.02699
	GC-MS/MS	Acetylglycine	0.774913	0.742861	0.784769	0.982629	1.12553	1.14291	0.429176	1.07106	0.921279	1.04477	1.10085	1.20786	1.07185
	GC-MS/MS	Aconitic acid	0.731519	0.94861	0.723584	0.675328	1.10526	0.62156	0.514258	1.17244	0.89694	0.688076	0.612565	2.14108	0.856931
	GC-MS/MS	Adipic acid	1.32749	1.04034	0.990792	1.52254	1.43755	1.26355	0.848193	1.16011	1.32032	1.29629	1.16059	0.712146	0.663833
	GC-MS/MS	Azelaic acid	0.852746	1.12161	1.08334	1.73993	1.68349	1.41857	0.87661	1.59588	1.53682	1.5962	1.00849	0.830062	0.791803
	GC-MS/MS	Benzoic acid	2.53753	1.3913	1.22506	1.4805	1.46513	1.06673	0.935273	1.46646	2.40882	0.955572	1.79668	1.45647	0.47771
	GC-MS/MS	Citramalic acid	1.04147	0.983086	0.902528	1.00849	0.911037	1.10945	0.905574	1.07192	0.942582	0.976729	0.984883	0.979072	0.972947
	GC-MS/MS	Dihydroxyacetone phosphate	1.15117	1.25335	1.03897	1.11348	1.19002	0.988269	0.813254	1.02035	1.03103	1.03975	0.648764	0.993245	0.944958
	GC-MS/MS	Glucaric acid	0.886921	0.837913	0.889026	0.691771	0.726508	0.723689	0.78759	0.699388	0.737774	0.903405	0.725739	0.860148	0.798419
	GC-MS/MS	Glucono-1,5-lactone	0.188988	1.10225	0.825757	2.05389	1.7317	1.34814	1.94475	0.666786	0.693747	0.752471	0.489086	0.145231	0.507554
	GC-MS/MS	Glucosamine	1.09992	1.08345	1.02961	1.22409	1.02681	1.02636	1.0756	1.07671	1.15941	1.16597	1.14408	1.0983	1.03871
	GC-MS/MS	Glucuronic acid	0.956043	0.972911	1.251	0.842521	0.84448	0.804493	0.665878	0.804521	0.475965	0.757773	0.734977	0.863513	0.783791
	GC-MS/MS	Glutaric acid	2.32297	2.3689	2.57745	2.07477	1.98244	1.89859	1.56539	2.21947	2.38995	0.919181	1.21844	1.00833	0.775293
	GC-MS/MS	Glyceric acid	1.52645	1.36837	1.21318	1.55674	1.40585	1.27271	1.27791	0.851793	1.16888	1.07314	1.10739	0.781527	0.680919
	GC-MS/MS	Glycerol 3-phosphate	1.28885	1.35084	1.05963	1.06071	1.13679	1.00023	0.835861	0.99001	1.01042	1.05348	0.656751	0.948021	0.994859
	GC-MS/MS	Glycerol	0.358668	0.987785	0.830082	1.91099	1.59781	1.26974	1.83906	0.706358	0.892624	0.844137	0.707672	0.388131	0.724804
	GC-MS/MS	Glycolic acid	1.25181	1.19039	1.13337	1.3003	1.22139	1.20624	1.0855	1.08939	1.24275	1.15078	1.10174	1.07525	0.942138
	GC-MS/MS	Hippuric acid	1.1798	1.38529	0.926368	0.860021	0.99021	0.909533	0.871146	1.02404	0.972664	0.848457	0.985975	1.38244	0.757399
	GC-MS/MS	Hypotaurine	0.443154	0.604766	0.865009	0.738345	0.530054	0.321367	0.410072	0.569409	0.648777	0.498784	0.425937	0.636332	0.500697
	GC-MS/MS	Indol-3-acetic acid	2.63481	2.09628	2.46343	1.47337	2.10757	1.41241	1.06838	1.17924	1.444	1.38454	1.57098	3.04273	1.25619
	GC-MS/MS	Inositol	1.0409	1.04326	0.85709	0.961355	1.01773	1.06122	0.95398	0.741587	0.856338	0.995923	1.02882	0.99878	1.06452
	GC-MS/MS	Maleic acid	1.3148	1.25003	1.20882	1.24697	1.12646	1.23839	1.15758	1.27982	1.43316	1.13829	1.12552	1.01251	0.86941
	GC-MS/MS	N-Acetylaspartic acid	0.989993	0.95227	0.863136	0.92952	0.950385	0.927978	0.872622	0.894568	1.04355	0.908034	0.939872	1.0416	1.03049
	GC-MS/MS	O-Phosphoethanolamine	1.82615	2.43914	1.14027	1.25389	1.85736	1.15546	1.02617	1.24213	1.37871	1.3102	1.44206	1.60147	0.824064
	GC-MS/MS	Oxalic acid	1.09137	0.964633	1.11365	0.946985	0.853242	1.12175	0.98545	1.0992	1.1383	0.99673	1.09538	0.939586	0.924419
	GC-MS/MS	Putrescine	1.19276	1.23251	1.09744	1.21438	1.10023	1.06142	0.991143	0.981824	0.912246	1.18247	1.07397	1.14433	1.1286
	GC-MS/MS	Sebacic acid	1.02347	0.890851	0.910791	1.51468	1.34995	1.75098	0.961132	1.37555	1.27246	1.56043	0.880403	0.557343	0.63522
	GC-MS/MS	Suberic acid	1.42415	1.62631	1.40476	1.47803	1.96715	1.39124	1.02811	1.47804	1.41882	2.00039	1.2134	1.26763	0.852465
	GC-MS/MS	Tartaric acid	1.42074	1.25775	1.20205	1.08438	0.966961	1.11559	0.980052	1.18273	1.24323	1.1287	1.04296	0.962051	1.0442
	GC-MS/MS	Threonic acid	2.01944	1.37279	1.15829	1.26277	1.15904	1.17207	1.16853	0.871378	1.08619	0.892489	0.978799	0.76982	0.84002
	GC-MS/MS	Triethanolamine	1.18168	1.09555	1.78072	1.27514	1.16757	1.04124	0.917144	0.910265	0.834342	1.02584	0.993197	0.987048	1.04897
	GC-MS/MS	Tyramine	1.00096	0.990636	0.986443	1.40715	0.907817	0.915484	0.89153	0.971325	0.996056	0.989456	1.03666	1.05989	0.92919
	GC-MS/MS	Urea	1.59636	1.06181	2.63061	1.103	1.3386	1.42095	1.15924	0.582438	0.712016	0.756103	0.997541	0.838191	0.827609
	LC-MS/MS	4-Aminobutyric acid	0.983553	1.10291	1.08551	0.991079	1.13262	1.01111	0.990894	1.05331	1.04455	1.09201	1.17039	1.07909	1.11295
	LC-MS/MS	5-Glutamylcysteine	0.914808	1.20406	1.08678	1.06527	1.22907	0.793116	0.857068	1.19197	1.14394	1.09554	1.05478	1.24702	1.212
	LC-MS/MS	Acetylcarnitine	1.19761	1.1669	1.53734	1.00828	1.17852	1.21546	1.09179	1.09827	1.12783	1.08231	1.03596	1.17885	1.06029
	LC-MS/MS	Acetylcholine	0.836716	0.767381	0.919643	0.902369	1.00136	0.707221	0.943073	1.08294	1.10754	1.13269	0.859503	1.16188	0.978195
	LC-MS/MS	Adenine	1.2488	1.7952	1.0989	1.04681	1.47792	0.840877	1.0895	1.02904	1.26689	1.58903	0.763578	1.10022	1.19118
	LC-MS/MS	Adenosine	1.10579	1.2143	0.998842	1.04769	1.27041	0.939208	1.08797	1.09978	1.14366	0.986428	1.08829	1.23223	1.1478
	LC-MS/MS	Adenylsuccinic acid	0.236119	0.447254	0.461481	0.559933	0.561857	0.375918	0.474535	0.708746	0.514066	0.591048	0.651071	0.61722	0.715942
	LC-MS/MS	Allantoin	1.77176	1.41005	5.73051	0.741803	0.900343	0.923749	0.621612	0.794351	0.81366	0.912908	0.947365	1.55022	0.837615
	LC-MS/MS	Argininosuccinic acid	1.01056	1.22787	2.66512	0.931223	1.00952	0.893976	1.15174	0.745181	0.556671	0.749512	0.917728	0.740269	0.714068
	LC-MS/MS	Asymmetric dimethylarginine	0.729667	0.680646	0.87493	0.717759	1.03599	1.02477	0.73775	1.16976	0.820161	0.908403	1.15412	1.37378	1.463
	LC-MS/MS	Carnitine	1.12219	0.881899	1.20539	1.01429	1.06204	1.07155	1.0393	1.04289	1.09639	1.08783	1.24049	1.13639	1.0068
	LC-MS/MS	Carnosine	1.18576	1.35969	1.41922	1.04285	1.51253	1.03456	1.42228	1.74562	1.72028	1.0928	1.07607	2.48867	1.25187
	LC-MS/MS	Choline	0.934321	1.02766	0.859829	0.9109	1.03272	1.1009	0.996444	0.958488	0.981763	0.900203	1.00761	1.09312	1.12502
	LC-MS/MS	Citicoline	1.09779	1.11847	0.982889	0.703933	0.890545	0.777426	0.624927	0.768212	0.827289	1.0294	0.795114	1.03913	0.84903
	LC-MS/MS	Citric acid	0.44141	0.931545	0.573648	0.442975	1.1808	0.551463	0.529438	1.22602	0.760451	0.575933	0.65984	2.29957	0.980178
	LC-MS/MS	Citrulline	1.18232	1.0442	1.00997	1.01021	1.11712	0.94175	1.10135	1.02711	1.07064	0.995778	1.11412	1.06066	1.05083
	LC-MS/MS	Creatine	1.02513	1.03567	1.04125	1.00302	1.04916	0.998427	1.04363	1.03399	1.03817	1.02176	1.04767	1.02673	1.03802
	LC-MS/MS	Creatinine	1.05801	1.27833	1.20291	1.04632	1.2139	0.962983	0.995683	1.18533	1.13924	1.04773	1.11369	1.6529	1.05736
	LC-MS/MS	Cystathionine	1.07533	1.23688	1.7896	1.0369	1.3931	1.08028	1.08828	1.08235	1.1287	0.900546	0.703398	0.916196	1.04272
	LC-MS/MS	Cystine	0.743408	1.44477	0.851458	1.28831	2.87801	0.74949	0.829752	1.76281	1.15207	0.165451	0.900382	3.62877	2.15193
	LC-MS/MS	Cytidine	0.975417	1.1642	0.979275	0.899783	1.21819	0.940333	0.920559	0.795039	1.00547	0.797827	0.622271	0.888755	0.609814
	LC-MS/MS	Cytidine monophosphate	0.796511	0.696452	0.762139	0.878353	0.938413	0.80996	1.09913	0.95404	0.841552	0.549544	0.936103	0.942167	0.887266
	LC-MS/MS	Dopamine	0.964543	1.35167	0.904721	0.747023	1.66066	0.643097	0.975189	2.09375	1.57954	0.547564	0.77034	2.43694	1.08759
	LC-MS/MS	Glutathione	0.943369	1.15947	0.890031	0.912679	1.22004	0.752125	0.98523	1.26709	1.26369	1.03828	1.03787	1.23363	1.04365
	LC-MS/MS	Guanosine	1.0882	1.49315	1.04485	1.04037	1.38231	1.07154	1.01505	0.972237	1.12341	0.91567	0.855819	1.17399	1.14902
	LC-MS/MS	Guanosine monophosphate	1.04574	0.922925	0.629241	0.796276	0.899853	0.790526	0.898064	0.909806	0.835137	0.451784	0.632546	1.08293	0.927401
	LC-MS/MS	Homocysteine	1.00613	1.07244	1.03337	0.856682	0.889578	0.871655	0.694639	0.880987	1.01858	0.847957	0.967101	0.840781	0.948196
	LC-MS/MS	Hypoxanthine	0.771523	0.982115	0.64485	1.00526	1.0115	1.15508	1.02809	0.864431	0.996385	1.06233	1.39006	0.950815	1.2927
	LC-MS/MS	Inosine	0.703235	1.004	0.65609	0.983318	1.03623	1.16628	0.986542	0.971762	1.06245	1.03839	1.25757	1.34722	1.39868
	LC-MS/MS	Kynurenine	2.90948	2.61348	5.05481	1.08494	1.75528	1.49692	0.988986	0.585263	0.625522	0.951394	0.730651	0.981258	1.48402
	LC-MS/MS	Lactic acid	1.06438	0.879341	1.1789	1.05656	0.720625	0.9596	1.14962	0.546332	0.804067	1.15946	1.21734	0.157893	0.827409
	LC-MS/MS	Methionine sulfoxide	1.57683	1.33169	1.78671	0.627849	0.493898	0.673697	0.717684	1.17316	1.03441	0.626349	0.453116	1.05493	0.709605
	LC-MS/MS	NAD	1.71078	1.19938	0.807545	1.11178	1.01513	0.840751	1.1203	1.07732	1.04791	0.833279	0.771814	0.816588	0.947545
	LC-MS/MS	Niacinamide	0.625388	0.697136	0.537765	0.957185	0.912129	0.898151	0.941805	1.01287	0.930151	0.978242	1.30847	1.10223	1.12628
	LC-MS/MS	Norepinephrine	0.522714	0.944818	0.768119	0.776908	1.08951	0.550524	0.647768	1.08495	0.948466	0.891074	0.658264	1.08531	0.800676
	LC-MS/MS	Ophthalmic acid	0.795947	1.13464	0.977101	0.911764	1.01551	1.03641	0.707088	0.839946	0.820722	0.850702	0.824179	1.10282	0.858015
	LC-MS/MS	Pyruvic acid	0.787569	0.899068	0.933227	0.969496	0.851646	0.819245	0.943846	0.827927	0.860344	0.84636	0.897026	1.30733	1.20786
	LC-MS/MS	S-Adenosylhomocysteine	0.843321	1.09207	0.94872	0.786032	0.97631	0.834955	0.870617	1.09207	1.22129	0.952468	0.935529	1.08435	0.770765
	LC-MS/MS	S-Adenosylmethionine	0.574688	0.835983	0.936124	0.697787	1.01404	0.551305	0.617893	0.822068	0.776358	0.766643	0.65799	0.808246	0.726473
	LC-MS/MS	Serotonin	0.995778	1.14446	1.09635	0.996814	1.29957	0.855331	0.929741	1.14063	1.11359	1.11353	1.12352	1.17401	1.06159
	LC-MS/MS	Succinic acid	1.14531	1.43171	1.01317	0.889328	1.19338	0.902371	1.0497	1.01936	1.15494	1.05904	0.909727	1.03727	0.945745
	LC-MS/MS	Symmetric dimethylarginine	1.07329	1.05344	1.34118	0.906013	1.27445	1.12098	0.951186	0.832901	1.26116	0.959743	1.21113	1.55315	1.46167
	LC-MS/MS	Uric acid	2.00565	1.06697	3.00477	1.4592	0.151536	1.39384	0.544214	0.453195	1.45841	1.19387	2.81686	3.86653	1.03255
	LC-MS/MS	Uridine	0.871471	1.14024	0.899687	0.98251	1.10778	0.923191	0.972339	1.04748	1.14119	1.05947	0.949524	1.0192	1.17115
	LC-MS/MS	Xanthine	0.851697	1.06682	1.09819	0.970732	1.10609	1.1271	0.960983	1.42682	1.52859	1.18545	1.15675	0.696285	1.23647
	LC-MS/MS	AEA	0.132721	0.166215	0.11003	0.181288	0.207952	0.300227	0.186661	0.168444	0.20623	0.18331	0.202909	0.258809	0.30213
Class: AmA, amino acid; BCAmA, branched-chain amino acid; EsAmA, essential amino acid; FFA, free fatty acid; LM, lipid mediator; PL, phospho lipid; Sc, saccharide
AA, arachidonic acid; AEA, arachidonoyl ethanolamide; ALA, α-linolenic acid; DGLA, dihomo-γ-linolenic acid; DHA, docosahexaenoic acid; DHET, di-hydroxy-eicosatrienoic acid;
DiHETE, di-hydroxy-eicosatetraenoic acids; DiHOME, di-hydroxy-octadecenoic acid, DPA, docosapentaenoic acid; EDA, eicosadienoic acid;
EET, epoxy-eicosatrienoic acid; EPA, eicosapentaenoic acid; GLA, γ-linolenic acid; HDoHEs, hydroxyl-docosahexaenoic acids; HEDE, hydroxy-eicosadienoic acid;
HEPE, hydroxy-eicosapentaenoic acids; HETE, hydroxy-eicosatetraenoic acids; HODE, hydroxy-octadecadienoic acid; HOTrE, hydroxy-octadecatrienoic acid;
HpEPE, hydroperoxy eicosapentaenoic acid; HpETE, hydroperoxy-eicosatetraenoic acid; KEDE, oxo-eicosadienoic acid; KETE, oxo-eicosatetraenoic acid;
KODE, oxo-octadecadienoic acid; LA, linoleic acid; LT, leukotriene; PG, prostagrandine; TX, thromboxane.

## Sheet: Suppl_Table6
Supplementary Table 6. Results of the metabolome analysis of plasma from young mice
Class	instruments	metabolite	Ctrl_1	YKS_1	Ctrl_2	YKS_2	Ctrl_3	YKS_3	Ctrl_4	YKS_4	Ctrl_5	YKS_5	Ctrl_6	YKS_6	Ctrl_7	YKS_7	YKS_8	Ctrl_8
AmA	LC-MS/MS	4-Hydroxyproline	1.16787	1.22067	1.47347	1.28831	0.996222	1.26521	1.28951	1.38425	1.35715	0.623105	1.16373	1.6332	1.50174	1.26388	0.87104	1.16627
AmA	LC-MS/MS	Alanine	1.13986	1.06416	1.14033	1.07839	0.93184	1.01402	1.1715	1.11995	1.28437	1.09837	0.9365	1.21607	1.1416	1.16927	0.835637	1.19719
AmA	LC-MS/MS	Arginine	2.28036	0.906167	1.0145	1.19627	0.919123	0.950451	1.12709	1.04498	1.2867	1.07044	0.896049	0.965867	0.874634	0.895591	0.781969	0.842708
AmA	LC-MS/MS	Asparagine	1.47055	0.874443	0.996765	1.02682	0.969387	1.10515	1.19074	1.19212	1.39751	1.08686	1.17249	1.32424	1.29537	1.12975	0.971067	1.22994
AmA	LC-MS/MS	Aspartic acid	18.6246	1.00345	1.36436	1.05838	1.13326	1.89708	1.27608	1.06273	1.0216	0.822123	1.3248	1.13323	0.905337	1.22436	1.28211	0.917777
AmA	LC-MS/MS	Cysteine	1.43606	0.801719	0.973087	0.94839	0.945718	1.15193	1.06972	1.04639	1.2496	1.13536	1.05731	1.31433	1.21822	1.39724	0.987666	1.62846
AmA	LC-MS/MS	Glutamic acid	6.25283	1.15521	1.32849	1.31218	1.33636	1.88815	1.21141	1.02815	0.866193	0.786562	1.26372	1.40434	0.821939	1.2613	1.11852	0.729339
AmA	LC-MS/MS	Glutamine	0.949322	0.934798	1.0229	0.989706	0.996766	1.04258	1.0409	1.04471	1.08024	1.01592	0.974904	1.09491	0.98105	1.00026	0.909662	1.00422
AmA	LC-MS/MS	Glycine	2.04411	0.980547	1.13281	1.11497	0.852991	1.25823	1.12475	1.13118	1.4481	1.00243	1.22517	1.29712	1.20326	1.28306	1.16208	1.36469
AmA	LC-MS/MS	Proline	1.28229	1.08056	1.01059	1.06216	0.854908	1.00538	1.05076	1.05153	1.14864	1.04104	1.04551	1.08557	1.11208	1.05691	0.897331	1.1033
AmA	LC-MS/MS	Serine	3.86242	1.00133	1.03087	1.00123	0.969242	1.20669	1.2263	1.1378	1.24667	1.06948	1.2756	1.29114	1.21933	1.13356	1.29593	1.43361
BCAmA	LC-MS/MS	Isoleucine	1.39427	1.05195	1.08984	1.07113	1.09456	1.02192	0.959999	1.08217	1.13709	1.13647	0.857187	1.09781	1.10505	0.79218	0.757208	1.02382
BCAmA	LC-MS/MS	Leucine	1.26462	1.00979	1.06627	1.03505	1.06106	1.00862	1.01603	1.10477	1.12065	1.12985	0.889988	1.0769	1.05636	0.882396	0.842783	1.02575
BCAmA	LC-MS/MS	Valine	1.35794	0.998303	1.03952	1.10732	1.07126	1.08768	1.04627	1.10468	1.19133	1.11505	0.985577	1.10327	1.04491	0.940861	0.829155	1.13045
EsAmA	LC-MS/MS	Histidine	2.69167	0.829817	1.10105	1.04359	0.925476	1.06127	1.09895	1.13071	1.19104	1.24656	1.17041	1.10517	1.19616	0.960895	1.03491	1.14596
EsAmA	LC-MS/MS	Lysine	1.43264	0.78676	1.02077	1.25289	1.01831	0.942776	1.14978	1.06569	1.32237	1.27107	0.885639	1.05226	1.03478	1.0028	0.797821	1.04744
EsAmA	LC-MS/MS	Methionine	1.78201	1.12955	1.1057	1.0367	0.919313	1.05205	1.17549	1.08912	1.26235	1.14152	1.16615	1.24918	1.13146	1.01715	1.06912	1.42032
EsAmA	LC-MS/MS	Phenylalanine	1.49348	1.05674	1.07259	1.04092	1.03159	1.07647	1.05416	1.09942	1.08796	1.07484	1.01747	1.11769	1.09035	0.92951	1.00387	1.11202
EsAmA	LC-MS/MS	Threonine	1.99354	1.06101	1.06858	1.18469	0.927657	1.07752	1.05813	1.11662	1.16487	0.991475	0.922834	1.09097	1.00181	0.929182	0.807073	1.17542
EsAmA	LC-MS/MS	Tryptophan	1.86489	1.12425	1.24246	1.23455	1.26137	1.35045	1.23017	1.20917	1.01394	0.922211	1.03002	1.238	1.1077	1.09443	0.940851	1.16551
FFA	GC-MS/MS	Decanoic acid	0.981298	0.996566	0.934316	0.783657	0.881116	0.881773	0.979323	1.31756	1.04137	0.931278	0.933714	1.00285	1.03638	1.03737	0.925983	1.05124
FFA	GC-MS/MS	Lauric acid	1.24722	1.12538	1.03098	0.996139	1.06021	0.923754	0.751339	1.00051	0.96059	0.897908	0.791203	1.20723	1.0944	1.09909	1.19839	0.912045
FFA	GC-MS/MS	Linoleic acid	0.860602	1.4485	1.17325	1.10928	0.764151	0.717773	0.668203	0.735911	0.887726	0.919774	1.23239	1.23967	0.834833	0.795517	1.76988	0.968642
FFA	GC-MS/MS	Margaric acid	1.20063	1.3314	1.03395	1.08945	0.969879	0.870594	0.845839	0.865324	0.8844	0.966424	1.13733	1.15432	1.01965	1.01592	1.29572	1.03464
FFA	GC-MS/MS	Myristic acid	0.913612	1.41906	1.03631	1.02534	0.909476	0.95066	0.904762	1.21688	1.02623	1.08965	1.21631	1.15967	1.00942	1.18304	1.91956	1.02878
FFA	GC-MS/MS	Nonanoic acid	1.03965	0.951158	0.953243	0.510324	0.591641	0.539687	0.807602	1.0034	0.775986	0.719494	0.837703	0.984148	1.02272	0.747285	0.808194	0.855445
FFA	GC-MS/MS	Octanoic acid	1.08653	1.02152	0.893341	0.757374	0.796746	0.775432	0.918122	1.12847	0.917469	0.902599	0.97235	1.00452	1.06134	0.91078	0.913094	0.955767
FFA	GC-MS/MS	Oleic acid	1.00438	1.74466	1.08758	0.920543	0.695934	0.727771	0.625289	0.781261	0.660025	0.981341	1.25667	1.15186	0.952941	0.791448	1.53931	0.965711
FFA	GC-MS/MS	Palmitic acid	1.2807	1.51481	1.1452	1.09289	0.942341	0.903874	0.888391	0.964858	0.915475	0.962795	1.16198	1.15377	0.969273	0.999194	1.57662	1.0963
FFA	GC-MS/MS	Palmitoleic acid	0.710833	2.08995	1.33427	1.21852	0.639461	0.708244	0.715161	0.850005	0.730055	0.798867	1.7404	1.34825	0.823775	1.01121	2.96079	0.910159
FFA	GC-MS/MS	Stearic acid	1.76908	1.37054	0.925608	0.920452	1.09585	0.983705	0.881453	0.879423	0.817672	1.08914	1.09222	1.00852	1.10622	0.929841	1.14178	1.11448
FFA	LC-MS/MS	Malic acid	2.27187	1.27748	1.04635	1.62433	0.611145	1.19537	1.04209	1.15342	1.54824	0.475798	0.867624	1.96825	1.34317	1.1557	0.616003	1.14237
LM	LC-MS/MS	12-HETE	0.305664	0.8492	0.528884	1.19704	0.894607	0.968879	0.661074	0.947248	0.686336	0.472548	0.880033	0.498631	0.240399	1.23863	1.6398	1.1556
LM	LC-MS/MS	14,15-DHET	0.0585351	0.232386	0.179825	0.43806	0.214789	0.21186	0.544642	0.172916	0.0998276	0.250438	1.59452	0.224163	0.136783	0.110446	0.370333	0.128817
LM	LC-MS/MS	14,15-DiHETE	0.226206	0.207583	0.0918259	0.284111	0.22129	0.0847127	0.387493	0.0946761	0.049448	0.0398328	0.37357	0.0572901	0.0398923	0.0554928	0.130704	0.0615157
LM	LC-MS/MS	16-HDoHE	0.126553	0.266712	0.146242	0.324844	0.248089	0.215034	0.408548	0.24844	0.100824	0.189865	0.255849	0.0844077	0.0870701	0.10128	0.117753	0.111377
LM	LC-MS/MS	17,18-DiHETE	0.305788	0.475875	0.18587	0.600197	0.499129	0.222994	0.739213	0.29438	0.142278	0.20998	1.08048	0.196677	0.15539	0.214935	0.605095	0.1764
LM	LC-MS/MS	20-HDoHE	0.197738	0.583639	0.47217	0.604394	0.528473	0.394409	1.10691	0.468085	0.226343	0.400434	0.611655	0.151072	0.183232	0.276695	0.197259	0.283278
LM	LC-MS/MS	4-HDoHE	0.626001	2.78285	1.90723	2.97603	2.66939	1.83858	3.25488	2.15948	1.05942	1.45204	2.57195	0.628484	0.690313	1.00457	0.393071	1.0909
LM	LC-MS/MS	5-HETE	0.281068	0.741772	0.60527	0.895455	0.769393	0.717423	1.28447	0.741321	0.391681	0.82041	1.10679	0.327072	0.273727	0.305117	0.167936	0.345836
LM	LC-MS/MS	Azelaoyl-PAF	0.38589	0.228082	0.292556	0.444569	0.323612	0.357069	0.283634	0.484815	0.412674	0.205508	0.589784	0.309467	0.14595	0.232211	0.164772	0.156603
LM	LC-MS/MS	DHA	12.5313	24.9306	19.7941	22.2311	23.0928	18.2581	20.5181	22.4253	18.0909	13.6138	21.9095	14.9505	14.0631	18.9059	26.8876	18.9768
LM	LC-MS/MS	EPA	3.19351	5.24193	2.98098	3.74752	4.06796	2.83139	3.25912	2.90858	2.62662	2.49131	3.33376	2.74133	2.21004	3.22343	4.01984	3.053
LM	LC-MS/MS	Lyso-PAF	803.2	1466.46	2000.94	2229.97	2229.05	1649.52	6463.16	1653.28	688.912	2688.56	2675.65	894.169	1124.46	913.207	427.956	1103.59
LM	LC-MS/MS	OEA	0.492026	0.753902	0.687924	0.740098	0.604563	0.666393	0.712906	0.845406	0.763528	0.67911	0.758384	0.630313	0.949198	0.926253	0.944091	0.89289
	GC-MS/MS	1,6-Anhydroglucose	1.05792	0.892905	0.829325	0.977941	1.45416	0.848162	1.0203	1.48803	1.33258	1.24582	0.95412	0.918357	0.854862	1.04389	1.04533	1.05553
	GC-MS/MS	2-Aminoethanol	0.774653	1.27131	1.0123	0.967753	0.946408	1.23867	0.931481	1.17829	1.04581	0.845916	1.38011	0.967919	1.30271	1.45105	2.03309	1.24634
	GC-MS/MS	2-Aminooctanoic acid	0.667831	0.808817	0.950944	0.848238	1.00274	1.06021	0.874449	0.792222	1.16268	0.806783	1.11303	0.935164	0.951951	1.27441	2.06989	1.04315
	GC-MS/MS	2-Aminopimelic acid	1.31715	1.38012	1.14079	1.12142	0.920747	0.702406	0.456769	0.51922	0.457031	0.319341	0.396499	1.06585	1.09766	0.815613	0.61525	0.904161
	GC-MS/MS	2-Hydroxybutyric acid	1.58099	1.32376	1.12398	1.12508	1.10549	0.791349	0.594458	0.776719	0.753648	0.64973	1.709	0.764274	0.928521	0.634052	2.23794	0.751805
	GC-MS/MS	2-Hydroxyglutaric acid	1.59203	1.90289	1.16215	1.488	0.920376	0.976834	0.629067	0.702283	0.676247	0.342178	0.520462	1.39271	1.14127	1.1146	0.795673	0.963095
	GC-MS/MS	2-Hydroxyisobutyric acid	0.845108	0.766847	0.894249	0.701544	0.733794	0.844743	0.765847	0.892291	0.768244	1.00021	0.680096	0.931497	1.11399	0.737782	0.804239	1.00192
	GC-MS/MS	2-Hydroxyisovaleric acid	1.52285	1.49963	1.05539	1.15134	1.05965	0.913987	0.928858	0.902413	0.969725	0.59895	1.00134	0.920719	1.22219	0.917424	1.11181	1.05325
	GC-MS/MS	2-Ketobutyric acid	0.258301	0.944571	0.383395	0.709607	1.03791	3.9162	0.853388	3.98675	0.765447	1.43223	1.38182	1.0001	0.955367	0.743797	1.29567	1.09941
	GC-MS/MS	2-Ketoisocaproic acid	1.04275	1.5217	1.26071	1.68757	1.05791	1.01237	1.12979	1.74924	2.30217	0.913442	0.862866	0.651216	1.95118	1.22008	1.43527	1.54411
	GC-MS/MS	2-Keto-isovaleric acid	1.38293	1.54996	1.16207	1.52631	1.14458	1.08206	1.18732	1.37218	1.40085	0.685805	1.04392	0.654635	1.61296	1.2804	1.62395	1.48039
	GC-MS/MS	3-Aminopropanoic acid	1.08054	1.33488	1.25897	1.20638	1.0289	1.37815	0.883824	1.43382	0.977696	0.640073	0.902539	0.861813	1.63607	1.18348	1.09945	1.16459
	GC-MS/MS	3-Hydroxybutyric acid	1.10045	1.03673	0.733998	0.721445	0.570788	0.512394	0.419348	0.500697	0.764007	0.505102	2.30161	4.12059	0.819356	0.480818	2.67876	0.867996
	GC-MS/MS	3-Hydroxyisobutyric acid	1.47691	1.26055	0.825619	0.797029	0.680604	0.599968	0.544264	0.557416	0.871795	0.580121	1.67752	2.79612	1.02879	0.572153	2.02644	0.957584
	GC-MS/MS	3-Hydroxyisovaleric acid	1.06598	1.29493	0.969374	0.904301	0.828917	0.801326	0.746565	0.832624	1.20637	0.788518	1.32647	0.953651	1.30819	0.883874	1.63795	0.989372
	GC-MS/MS	3-Hydroxypropionic acid	1.66777	1.27022	1.06192	0.945476	0.93946	0.868486	1.10684	1.15133	1.18711	0.957118	1.02214	0.861784	1.20309	1.05011	0.915556	0.91266
	GC-MS/MS	3-Methyl-2-oxovaleric acid	1.07403	1.52179	1.23662	1.58782	1.06482	1.00066	1.1105	1.63955	1.88065	0.853089	0.853068	0.672478	1.98769	1.13722	1.34808	1.53111
	GC-MS/MS	4-Hydroxybenzoic acid	1.53232	1.50109	1.13017	1.05934	1.05481	0.794012	1.04311	1.04978	1.42341	1.18169	1.10091	0.925328	0.95313	1.2175	1.23442	0.959234
	GC-MS/MS	5-Aminovaleric acid	2.06508	1.49053	0.785483	1.89528	3.60728	1.19836	0.61491	0.853931	0.722977	0.824395	0.87915	0.72822	0.71007	0.738877	0.677987	0.773681
	GC-MS/MS	5-Oxoproline	0.432153	1.09623	2.27078	1.21721	1.23027	1.11843	0.849554	0.88171	0.627668	0.683613	0.764779	0.862616	1.08899	0.992764	0.90956	0.85404
	GC-MS/MS	Acetylglycine	0.722659	0.883851	0.716037	0.894018	0.694253	0.944208	0.626949	1.16422	1.5581	1.20064	1.16409	1.65977	1.74681	1.14487	1.46209	1.70733
	GC-MS/MS	Adipic acid	1.42634	1.04359	0.701517	0.779753	1.22358	0.958831	1.08982	1.60749	1.24728	0.975892	0.787813	1.42766	0.812856	1.03253	0.87106	1.19316
	GC-MS/MS	Benzoic acid	1.09023	0.93782	0.744738	0.763012	0.929821	0.889009	0.899684	1.33717	1.08154	0.642151	0.847924	0.878608	1.08928	0.943783	0.96832	1.22861
	GC-MS/MS	Citramalic acid	1.21016	1.12296	0.879185	1.13048	0.996696	0.888125	0.739361	0.879138	0.727391	0.733709	0.777584	1.0109	0.894505	0.971599	0.921993	0.985201
	GC-MS/MS	Galactosamine	1.07741	1.40953	1.38594	1.25363	0.927969	1.1408	0.839028	0.88063	0.905426	0.749952	1.0737	1.36778	1.346	1.16146	1.36664	1.17427
	GC-MS/MS	Galacturonic acid	0.924049	1.12368	1.17875	1.04447	0.854219	0.965087	0.782602	0.995585	0.951306	0.631699	0.493785	1.10353	1.56368	1.40453	0.602857	1.03311
	GC-MS/MS	Glucaric acid	1.01977	1.15658	1.09335	1.01421	0.828229	0.858967	0.610066	0.783831	0.731429	0.506559	0.402514	1.20429	1.16285	1.10513	0.489931	1.0071
	GC-MS/MS	Glucono-1,5-lactone	1.16486	1.14632	1.28378	1.14175	1.10548	1.09378	1.49229	1.68323	2.29618	1.82212	0.97646	0.988772	1.18243	1.08844	0.837592	1.12147
	GC-MS/MS	Glucosamine	1.0683	1.00088	1.12895	1.06508	1.16595	1.26764	0.914628	1.0557	0.884806	0.7505	1.03891	1.52317	1.05291	1.35149	1.16818	1.17201
	GC-MS/MS	Glucuronic acid	1.26771	1.57793	1.55082	1.58524	0.899641	1.22774	0.877208	1.17298	1.04799	0.464185	0.633694	1.93952	1.86559	1.53174	0.874915	1.22771
	GC-MS/MS	Glutaric acid	1.47169	1.3764	0.808905	1.47728	0.927843	0.75464	0.805028	1.06127	0.897655	0.620646	0.636659	1.01212	0.833786	0.810513	0.735888	1.06335
	GC-MS/MS	Glyceric acid	1.26658	1.28075	1.06989	1.07358	0.88811	0.967062	0.795239	0.872256	0.959329	0.684402	0.655001	1.11303	1.31628	1.08629	0.797036	0.951176
	GC-MS/MS	Glycolic acid	1.67944	1.31633	1.17553	1.34723	1.31756	1.18169	0.874128	0.957878	0.838727	0.688799	0.981853	1.01092	0.957888	0.990508	1.19603	0.842618
	GC-MS/MS	Indol-3-acetic acid	1.95457	2.42114	0.96511	1.28379	0.557377	0.655281	0.704624	0.652249	0.823712	0.509862	1.61266	1.5531	1.216	0.897534	2.19838	0.727562
	GC-MS/MS	Inositol	0.723348	0.690129	0.78801	0.591361	0.622705	0.707568	0.780056	1.18711	2.47515	1.89024	0.465215	0.962222	1.40894	1.10865	0.532739	0.715314
	GC-MS/MS	Maleic acid	0.98803	0.924282	0.874881	0.873705	0.920392	0.891909	0.927114	1.05383	0.773579	0.665661	0.9195	0.953613	1.01091	0.783402	0.721382	0.985556
	GC-MS/MS	N-Acetylaspartic acid	1.34294	1.77002	1.28978	1.5994	0.742343	0.745015	0.614318	0.890566	1.03478	0.385572	0.687967	1.86128	1.64341	1.44269	0.897422	1.3142
	GC-MS/MS	N-Acetylserine	0.874877	1.13861	0.881489	1.02577	0.681348	0.769225	0.650427	0.855598	1.00748	0.821731	0.422376	0.710091	1.42506	0.964452	0.520546	1.06409
	GC-MS/MS	Oxalic acid	1.13354	0.793525	0.703721	1.02406	0.953024	0.844313	0.936399	1.00818	1.05064	0.571832	0.886632	1.12438	0.766496	1.02193	1.14211	0.99971
	GC-MS/MS	Phenylacetic acid	1.00266	0.47969	0.311489	0.335621	0.241343	0.88816	0.347909	1.2437	0.853522	0.883739	1.12644	0.846849	2.05285	0.91132	2.90551	0.816076
	GC-MS/MS	Quinolinic acid	1.07936	1.28011	0.984155	1.10315	0.673295	0.534856	0.341625	0.626054	0.370194	0.458466	0.199483	0.504032	0.906699	0.603354	0.292712	0.677698
	GC-MS/MS	Suberic acid	0.778099	0.676403	0.853979	0.683457	0.90083	0.845857	0.935678	1.23446	1.04344	0.88512	0.885892	0.99614	0.787806	1.01896	0.905954	1.03151
	GC-MS/MS	Tartaric acid	1.03254	0.843355	0.698949	0.892156	0.898821	0.786764	0.93558	0.947669	0.844906	0.657523	0.829011	0.929883	0.847326	1.02172	1.08795	0.768474
	GC-MS/MS	Tyramine	1.34047	1.53786	1.38125	1.12663	1.18883	0.803624	0.616905	0.734003	0.790864	0.76383	0.666727	0.905566	1.40677	0.768329	0.887114	0.868492
	GC-MS/MS	Urea	0.816465	0.918935	0.916864	0.907206	0.953738	0.902908	1.20986	1.43082	2.26276	1.67316	0.727134	0.685394	0.836799	0.979322	0.829164	0.872163
	LC-MS/MS	2-Ketoglutaric acid	1.83989	1.27256	1.08659	1.59066	0.937431	1.18706	1.03363	1.15182	1.33755	0.8221	0.960046	1.691	1.05844	1.22752	0.835143	0.983867
	LC-MS/MS	Adenosine	0.875733	2.05621	0.238464	0.15442	0.353002	0.51185	0.210969	0.50819	0.446966	0.240607	0.673834	1.36194	0.989087	0.178971	1.06427	1.55573
	LC-MS/MS	Adenosine monophosphate	1.04449	0.0832668	0.356385	1.43372	0.776498	1.78682	1.21295	2.27234	1.77164	0.512409	0.843296	1.67832	0.0354084	2.2135	1.08943	2.23921
	LC-MS/MS	Carnitine	1.07289	1.01493	1.1298	0.891216	1.1682	1.07482	1.12284	1.04663	1.00259	1.01791	1.02841	1.37266	1.06959	0.902285	0.931155	0.666382
	LC-MS/MS	Choline	0.996155	1.02276	0.7912	0.762107	0.807352	0.929399	0.971997	1.33008	1.20834	0.789617	1.00566	1.21927	1.43895	1.22974	0.926069	1.20699
	LC-MS/MS	Citric acid	1.23842	10.566	1.10469	1.44118	0.819406	0.642819	0.630795	0.654133	0.698139	0.34708	0.583762	1.00145	0.70784	0.844767	0.68478	1.21282
	LC-MS/MS	Citrulline	0.913971	0.732413	0.722041	0.965539	0.763266	0.886226	0.785787	0.832549	0.789304	0.763085	0.690494	1.03843	0.772537	0.76239	0.611577	0.811497
	LC-MS/MS	Creatine	0.758415	0.329437	0.746295	1.02463	0.537753	1.00309	0.926556	0.995722	1.20655	0.979254	1.12986	1.98436	0.704662	1.29375	0.699865	1.24193
	LC-MS/MS	Creatinine	0.76611	0.69164	0.719738	0.878194	0.705418	0.815882	0.719385	0.75973	0.867829	0.676547	0.612098	1.01199	0.745655	0.886435	0.615688	0.850725
	LC-MS/MS	Cystathionine	0.647337	0.918982	0.961591	0.790824	0.489867	0.884797	0.614846	0.698862	0.85572	1.62445	0.63413	1.26144	1.1261	0.849387	0.508215	0.980931
	LC-MS/MS	Dimethylglycine	0.840571	0.787404	0.658154	0.706527	0.645963	0.961555	0.771306	1.06078	0.77125	0.823882	1.10995	0.971772	0.938522	0.844043	0.83611	1.04173
	LC-MS/MS	Inosine	36.3506	2.49334	0.338527	0.252131	0.229484	0.742444	0.174233	0.144394	0.0939465	0.553802	0.836554	0.971045	1.79057	0.30757	1.03184	0.721576
	LC-MS/MS	Lactic acid	1.59937	1.35645	0.989176	0.868552	1.12731	1.04259	1.05992	0.953264	0.914462	0.895435	0.818213	0.63015	1.13303	0.877746	0.88017	0.935041
	LC-MS/MS	Methionine sulfoxide	2.75925	1.25167	1.14828	1.0083	0.879033	0.994105	1.13213	0.860964	0.941336	0.872082	0.913789	1.24522	0.897753	0.945063	0.851927	1.16058
	LC-MS/MS	Niacinamide	0.525926	0.692774	1.14955	1.05264	0.949607	0.887202	1.07407	1.40343	1.46226	1.44267	0.826587	1.47028	1.64083	1.19801	0.80173	1.20512
	LC-MS/MS	Pyruvic acid	1.36382	0.882359	1.00295	1.24041	1.23183	1.40629	1.295	1.17071	1.01282	1.11403	0.961239	0.616686	0.726604	1.01451	1.21909	1.337
	LC-MS/MS	Succinic acid	1.38657	1.44911	0.974124	1.82406	0.884533	0.986896	1.32954	1.13641	1.33501	1.2783	1.84742	2.06786	1.28178	1.32657	0.965442	1.27507
	LC-MS/MS	Uracil	0.902652	0.671628	0.736348	0.923356	0.742193	0.943952	0.802259	1.02328	0.923555	0.848925	0.584473	0.948613	0.914527	0.810355	0.633084	0.858241
	LC-MS/MS	Uric acid	2.34255	0.805576	1.03968	1.14557	1.04607	1.50871	1.0285	0.950843	0.846989	0.859294	1.11609	0.911817	1.19531	1.08345	1.63001	0.754225
	LC-MS/MS	Uridine	3.66048	0.578713	1.00461	1.07052	1.31207	1.93907	1.5141	1.44003	1.42896	0.927314	1.07507	1.45075	1.33385	1.05425	1.10936	1.19177
	LC-MS/MS	AEA	0.0178951	0.0138018	0.00871321	0.0118518	0.0096702	0.00947272	0.00577578	0.00923866	0.0127831	0.0037491	0.00801367	0.00867273	0.0115089	0.0126117	0.0194956	0.0138732
PL	LC-MS/MS	PC(30:1)	0.761875	0.835439	0.720387	1.02247	1.01549	0.863305	0.914029	1.08337	0.652891	0.757198	0.781773	0.905993	0.924065	0.79392	0.624696	0.844871
PL	LC-MS/MS	PC(30:2)	1.05291	0.859507	0.626209	0.82464	0.940953	0.99834	1.0177	0.78078	0.494462	0.872955	0.788042	1.36946	1.13185	0.957447	0.55721	0.808586
PL	LC-MS/MS	PC(32:0)	0.873677	0.79365	1.01918	0.967459	0.936696	0.953108	0.811013	1.08676	0.829499	0.896103	0.941413	0.909953	0.895226	0.662806	0.638809	0.756321
PL	LC-MS/MS	PC(32:1)	1.89769	1.45545	1.09007	0.762043	1.29971	0.948163	1.05234	1.40778	0.793187	0.763204	0.752317	0.776704	0.893068	0.81141	0.425927	0.713202
PL	LC-MS/MS	PC(32:2)	1.25471	1.18283	1.06633	0.835305	0.963587	0.994786	0.863999	1.12363	1.08465	1.33167	0.753209	0.899485	0.934619	1.00454	0.51036	0.695328
PL	LC-MS/MS	PC(34:1)	1.1474	1.131	1.13025	1.02792	1.07077	1.04292	1.09212	1.25647	0.945972	0.853309	0.740966	0.890457	1.08126	0.886824	0.511057	1.01001
PL	LC-MS/MS	PC(34:2)	1.09494	1.03408	0.999155	1.01434	0.982197	0.984055	0.990405	1.03798	0.965216	0.939705	0.821542	0.985267	1.06498	0.92306	0.738947	0.987347
PL	LC-MS/MS	PC(34:3)	1.05909	0.967808	1.03711	0.839452	0.949038	1.00417	1.03616	1.23646	0.83963	1.0319	0.611743	0.948427	1.16638	0.890925	0.472864	0.957032
PL	LC-MS/MS	PC(36:1)	1.02188	1.12698	0.911397	0.859805	1.0514	0.901954	0.99362	1.30588	0.720975	0.81446	0.655585	0.80046	0.920454	0.628826	0.535689	0.762483
PL	LC-MS/MS	PC(36:2)	1.05326	0.983416	0.922112	0.90647	0.964145	0.907429	0.911513	0.959494	0.783012	0.968536	0.751887	0.888965	0.857567	0.76016	0.723735	0.746941
PL	LC-MS/MS	PC(36:3)	1.11182	1.04206	0.995714	0.888463	0.931128	0.879868	0.94617	1.03614	0.662755	0.986446	0.750216	0.674077	0.846391	0.658113	0.473768	0.660082
PL	LC-MS/MS	PC(36:4)	0.659087	0.74518	0.909934	0.887291	0.879868	1.01052	0.997659	1.10547	0.963794	1.03833	1.02101	1.03373	1.14886	1.02363	0.819409	1.04563
PL	LC-MS/MS	PC(36:5)	1.34936	1.0403	0.857544	0.770496	1.11895	0.815707	1.00999	1.03018	0.695085	0.937751	0.799013	0.846273	0.782763	0.917495	0.801385	0.731272
PL	LC-MS/MS	PC(36:6)	0.993633	1.15709	1.06707	0.883772	1.09856	1.12004	0.986877	1.2299	0.763372	1.14844	0.756996	1.23352	1.32476	1.17742	0.513299	0.75069
PL	LC-MS/MS	PC(38:3)	0.874293	0.975082	0.899279	0.826785	0.909152	0.850891	0.971572	1.15924	0.65569	1.07139	0.627824	0.768146	0.832494	0.660583	0.478102	0.672278
PL	LC-MS/MS	PC(38:4)	0.450196	0.651479	0.74168	0.773214	0.791679	0.95742	0.84316	0.901806	0.799943	1.10313	0.866868	1.0102	0.987051	0.94705	0.722857	0.856408
PL	LC-MS/MS	PC(38:5)	0.635802	0.683544	0.745163	0.583674	0.775702	0.769085	0.816372	0.847231	0.655609	1.02757	0.775321	0.692515	0.758699	0.726261	0.587038	0.778028
PL	LC-MS/MS	PC(38:6)	0.908445	0.955043	1.01055	0.992051	1.04135	1.04355	1.06864	1.14081	0.977638	0.98849	0.862636	1.0551	1.0821	1.00974	0.735264	1.03755
PL	LC-MS/MS	PC(38:7)	0.557501	0.78706	1.185	0.902496	1.04004	1.07566	1.12276	1.57609	0.745928	1.23676	0.645127	0.890825	1.0491	0.970188	0.401503	1.00179
PL	LC-MS/MS	PC(40:4)	1.39445	1.13623	1.0423	1.00846	1.38934	1.07124	1.27466	1.43052	0.718713	0.730899	0.813513	0.746603	0.837577	0.70896	0.29744	0.651527
PL	LC-MS/MS	PC(40:5)	0.639769	0.920821	0.786337	0.770254	0.942087	0.903356	0.983625	1.1099	0.862414	1.007	0.421185	0.91559	0.803915	0.904034	0.343025	0.969463
PL	LC-MS/MS	PC(40:6)	0.694701	0.85257	0.789687	0.818072	1.0041	0.958456	0.948868	1.0677	0.769243	0.939118	0.546822	0.980768	0.86064	0.905699	0.569115	0.801498
PL	LC-MS/MS	PC(40:7)	0.553335	0.81388	0.910183	0.7251	0.700882	0.789746	0.823823	1.00806	0.578062	1.0241	0.629901	0.752039	0.862629	0.757114	0.42995	0.82594
PL	LC-MS/MS	PC(40:8)	0.640564	0.744724	0.82287	0.810954	0.775998	0.826888	0.94695	1.0662	0.923489	1.24758	0.659857	0.956402	1.07439	0.797325	0.500073	0.94178
PL	LC-MS/MS	PC(42:10)	0.549217	0.768499	0.875799	0.665569	0.935871	0.984857	1.02794	1.25729	0.808064	1.31627	0.604539	0.921965	0.709	0.870967	0.452812	0.86225
PL	LC-MS/MS	PC(42:7)	0.709464	0.943131	0.962099	0.742469	0.836828	0.947876	0.979263	1.07335	0.439084	1.21537	0.363508	0.766635	0.69472	0.58849	0.218801	0.772046
PL	LC-MS/MS	PC(42:8)	0.462041	0.550641	0.609649	0.543734	0.48464	0.464594	0.759931	0.557319	0.601738	1.08783	0.434423	0.457601	0.489929	0.443343	0.26658	0.534998
PL	LC-MS/MS	PE(34:2)	1.83556	0.659894	0.678499	0.615294	0.825215	0.730453	0.8109	0.535839	0.557795	0.644601	0.469945	0.514731	0.572488	0.622371	0.739586	1.03346
PL	LC-MS/MS	PE(36:3)	1.61599	0.938493	1.2326	0.800537	0.608202	0.636885	0.701339	0.77192	0.508597	1.10667	0.799545	0.483747	0.5338	0.302759	0.532143	0.661852
PL	LC-MS/MS	PE(36:4)	0.775069	0.68937	0.891395	0.531378	0.662253	0.550787	0.85305	0.79127	0.392844	0.447921	0.421267	0.563338	0.683419	0.646904	0.495235	0.815472
PL	LC-MS/MS	PE(38:4)	0.63891	0.604596	0.899061	0.769621	0.876524	0.719006	0.847112	0.858917	0.644851	0.856224	0.715756	0.90829	0.777788	0.714229	0.659433	0.911895
PL	LC-MS/MS	PE(38:6)	0.81197	0.526454	0.837677	0.737618	0.815484	0.801455	0.893139	1.37826	0.815877	1.00367	0.62842	0.990774	0.839494	0.925205	0.480488	1.10076
PL	LC-MS/MS	PE(40:6)	0.643229	0.600344	0.764592	0.796154	0.772245	0.873666	0.863149	0.981215	0.776942	0.580993	0.476401	0.865751	1.04514	0.66722	0.677209	1.16259
PL	LC-MS/MS	PI(36:2)	1.85805	1.1015	0.764392	1.09605	1.09795	1.06442	1.2047	1.13486	0.91972	0.890493	0.615083	0.815539	0.855984	0.726761	0.418987	0.458214
PL	LC-MS/MS	PI(38:4)	0.756905	0.824977	0.486808	0.876026	0.871385	1.55227	1.03972	1.04646	0.856461	1.07584	1.1601	1.29401	0.975397	0.825615	0.819788	0.523371
PL	LC-MS/MS	SM(32:1)	0.926191	0.699273	0.422224	0.592586	0.708445	0.605606	0.869389	0.89645	0.715345	0.652296	0.735211	0.701105	0.828101	1.0728	0.700106	0.969876
PL	LC-MS/MS	SM(34:1)	0.838926	0.851547	0.853264	0.957775	0.947956	0.848752	0.891552	1.00568	0.744238	0.783999	0.774925	0.939196	0.876358	0.948882	0.754425	0.887564
PL	LC-MS/MS	SM(34:2)	1.01241	0.944069	0.999704	0.994644	1.04592	1.07202	1.03059	1.22578	0.823087	0.743316	0.661997	0.958511	1.01112	1.05917	0.688738	0.966175
PL	LC-MS/MS	SM(36:1)	0.756652	0.806379	1.0958	1.13233	1.06833	0.927578	0.838022	0.971342	0.767218	0.665139	0.697582	1.07795	0.892713	0.972344	0.734463	0.854384
PL	LC-MS/MS	SM(36:2)	0.968723	0.928423	1.12541	1.12461	0.915407	0.88983	1.04667	1.09607	0.729069	0.701466	0.756154	1.1233	1.27034	1.50861	0.796784	1.29748
Sc	GC-MS/MS	Arabinose	0.900101	0.923913	1.00736	0.681489	1.32091	0.667634	0.969309	1.14905	1.70393	1.58363	0.47581	0.752501	0.912432	1.0257	0.564855	0.741352
Sc	GC-MS/MS	Fructose	0.95427	1.15083	1.23871	0.89935	0.923561	0.672611	1.72141	2.40351	1.82989	1.39103	0.803959	0.780786	2.09685	1.09662	0.681932	0.825345
Sc	GC-MS/MS	Galactose	1.23437	1.2115	1.55535	1.2235	1.16696	1.16863	1.82681	2.05506	2.5344	1.9489	0.810076	0.974701	1.55768	1.31912	0.731223	1.18375
Sc	GC-MS/MS	Glucose	1.21681	1.1957	1.48542	1.20204	1.15897	1.14979	1.64492	1.86059	2.44867	1.88228	0.855199	0.986684	1.33844	1.22852	0.75086	1.17201
Sc	GC-MS/MS	Mannose	1.20713	1.18996	1.47417	1.19964	1.157	1.15111	1.71458	1.91894	2.43946	1.85988	0.853611	0.986744	1.43236	1.26651	0.757203	1.17075
Sc	GC-MS/MS	Sorbose	1.10702	1.4086	1.44348	0.78768	0.975997	0.778516	1.7252	2.50062	2.14851	1.71375	0.763379	0.756029	2.00961	1.26333	0.763005	0.791159
Sc	GC-MS/MS	Sucrose	0.661032	0.658939	0.251782	0.611473	0.675511	0.150287	1.92482	3.75044	1.90052	1.14853	1.31185	1.78887	2.32168	1.81598	2.62758	1.24978
Sc	GC-MS/MS	Xylose	1.40658	1.47899	1.36049	0.612898	2.00446	0.472213	0.809756	1.02776	1.99738	1.46615	0.305227	0.432977	0.768559	0.6563	1.3309	0.373693
	GC-MS/MS	1,5-Anhydro-glucitol	0.859524	1.24312	1.53883	1.07854	1.38503	1.0042	2.30303	3.91968	4.45947	3.13306	0.573085	1.06201	1.14659	1.40889	0.696329	1.0107
	GC-MS/MS	1-Hexadecanol	1.18967	1.05702	0.947551	0.922581	1.02135	0.890489	1.5138	1.73272	2.0923	1.97736	0.845144	0.695954	0.823871	1.91283	0.715683	0.967055
	GC-MS/MS	3-Phosphoglyceric acid	3.44826	0.878637	1.80384	1.04167	1.73056	1.72716	0.674908	1.08273	0.715094	0.254883	0.856699	1.57816	1.18474	1.05799	0.784624	0.875439
	GC-MS/MS	4-Hydroxyphenyllactic acid	1.03475	1.51591	0.959316	1.12553	0.6063	0.560543	0.581215	0.676622	0.846515	0.622414	0.824552	0.909831	0.886477	0.77508	1.20378	1.00529
	GC-MS/MS	5-Methoxytryptamine	1.1519	1.14739	1.04683	1.00218	1.12991	0.952293	0.899161	0.906275	0.960169	1.25758	0.818116	0.884585	0.935913	0.959652	0.89784	0.969487
	GC-MS/MS	Aconitic acid	1.35394	1.09416	1.30451	1.19055	1.05759	0.734392	0.457388	0.482808	0.472235	0.359019	0.396689	0.916199	1.03395	0.928323	0.613766	0.819235
	GC-MS/MS	Arabitol	1.003	0.972584	0.904128	0.546532	1.06302	0.586265	1.37217	2.17407	2.25328	1.24905	0.460432	0.540043	0.623999	0.801479	0.44204	0.703662
	GC-MS/MS	Azelaic acid	0.526617	0.325055	0.681197	0.435212	0.680653	0.517056	0.804209	0.873844	0.857791	0.692249	0.613173	0.875956	0.616329	0.846051	0.744863	0.693964
	GC-MS/MS	Dihydroxyacetone phosphate	0.953116	1.16685	1.42329	0.73092	1.28706	1.06089	0.567228	0.829952	0.749211	0.583149	0.741507	1.70568	1.48342	2.16427	0.933698	0.817288
	GC-MS/MS	Epinephrine	1.16411	1.03187	1.32435	1.28285	1.2544	1.34176	1.87886	2.32064	4.26325	2.56262	0.907077	1.21917	1.47642	1.45246	0.903231	1.21174
	GC-MS/MS	Glycerol 3-phosphate	1.03123	1.30947	1.36794	0.708235	1.16921	1.02237	0.55671	0.790608	0.682513	0.555343	0.708832	1.56923	1.56548	2.18843	0.847331	0.829187
	GC-MS/MS	Glycerol	1.08908	1.17279	0.92671	1.25154	1.08316	0.991532	1.35663	1.67653	1.22613	1.35789	0.985012	0.715648	0.790183	2.50314	1.12624	1.08349
	GC-MS/MS	Hippuric acid	0.954815	0.989801	0.994658	0.891268	0.811364	0.705803	0.8657	1.24542	2.14164	1.98468	0.558398	0.717131	1.15176	0.860076	0.731832	0.836369
	GC-MS/MS	Hypotaurine	1.22505	1.71652	2.09952	1.97958	0.816642	1.58005	0.785773	1.4961	0.97109	0.50576	1.70042	0.79399	1.57086	0.92725	2.0488	1.09265
	GC-MS/MS	meso-Erythritol	0.951853	0.894719	0.948353	0.797937	1.00629	0.807861	1.20943	1.94228	2.78626	1.61122	0.43376	0.642088	0.787153	0.942718	0.682564	0.765949
	GC-MS/MS	O-Phosphoethanolamine	0.828284	1.26803	2.56465	0.449893	1.15731	1.12993	0.577765	0.50664	0.688128	0.404861	0.641001	1.46617	1.42033	1.1959	1.27162	0.607484
	GC-MS/MS	Putrescine	1.15414	1.30618	1.34447	1.07429	1.00878	1.0825	0.77914	0.710043	0.55003	0.679806	0.78644	0.825605	1.08698	0.927351	0.876328	0.900445
	GC-MS/MS	Sebacic acid	1.60294	1.16253	0.671378	0.636463	1.29294	1.05699	1.43583	2.12917	1.85294	1.37376	0.937948	1.75958	0.638704	1.09288	0.770096	1.10755
	GC-MS/MS	Threitol	1.99988	2.28936	1.14012	1.36856	0.74673	0.96991	0.679388	0.94713	1.03643	0.585205	0.463499	1.16439	1.44709	1.01726	0.606853	0.786175
	GC-MS/MS	Threonic acid	0.954671	1.24478	1.27054	0.532438	0.706092	0.792192	0.490094	0.704325	0.719498	0.59995	0.768116	1.3187	2.04835	1.03643	1.19079	1.00736
	GC-MS/MS	Triethanolamine	0.652831	1.0691	1.64393	1.20635	1.19218	0.961974	0.857582	0.839755	0.584907	0.732831	0.798381	0.769983	0.91734	1.10038	1.1232	1.00247
	LC-MS/MS	4-Aminobutyric acid	2.97185	1.08481	0.950772	1.36045	2.276	2.53021	0.962279	1.21707	1.71255	0.411207	1.3305	1.54696	1.19263	1.2945	1.33568	1.46736
	LC-MS/MS	Acetylcarnitine	0.439933	0.0679266	1.04585	2.38594	1.84131	2.11827	1.48688	1.65866	1.90356	1.42662	1.40062	1.75428	0.605295	1.27459	1.8584	1.22199
	LC-MS/MS	Adenosine 3',5'-cyclic monophosphate	1.00473	0.00307876	0.720976	1.07511	1.54242	1.69639	1.51636	1.39621	1.08831	0.621836	1.01111	1.28679	1.0359	1.21695	0.860013	1.29286
	LC-MS/MS	Allantoin	0.657868	0.847956	0.746809	0.721179	0.828541	0.905528	0.644682	0.722602	0.791798	0.889597	0.657214	0.673759	1.01051	0.777983	0.512038	0.699203
	LC-MS/MS	Cholic acid	0.0923216	0.35071	0.0272918	0.162124	0.0902735	0.615695	0.00532663	0.131977	0.22103	0.308568	9.41099	0.213732	0.336848	0.248281	14.9907	6.53746e-05
	LC-MS/MS	Cystine	0.974006	0.688738	1.00015	0.651626	0.93999	0.922165	0.889167	1.00704	1.11254	1.56466	0.838401	1.3826	2.21751	1.03168	0.777954	1.52498
	LC-MS/MS	Cytidine	0.599591	0.626801	0.931754	1.07027	1.17967	1.39681	1.26149	1.51922	1.47142	1.03752	1.05956	1.35592	1.45746	1.17827	1.0486	1.27225
	LC-MS/MS	Cytidine monophosphate	1.52673	0.499038	1.12312	0.672148	1.29913	1.49269	0.819683	1.27515	1.10066	0.459903	1.20125	2.3203	0.712722	1.81217	1.36235	1.17937
	LC-MS/MS	Cytosine	1.28254	1.30298	0.658181	1.03197	0.55191	0.214504	0.464945	0.807324	0.401359	0.51094	0.305798	0.323756	0.676586	0.229217	0.127559	0.103962
	LC-MS/MS	Fumaric acid	0.931879	1.07327	0.719059	1.19795	0.301405	1.37057	0.421612	0.813983	0.96947	0.397188	0.694597	1.4669	0.645666	0.821647	0.565808	0.69662
	LC-MS/MS	Guanosine monophosphate	1.50291	0.0156673	0.805764	0.986245	1.10803	1.61667	0.995982	1.7662	1.24222	0.616884	1.05866	1.92892	0.180708	1.94544	0.572059	1.56735
	LC-MS/MS	Isocitric acid	1.92447	0.435733	1.18025	1.84273	0.724501	1.17474	1.09838	0.960641	1.2547	0.742488	0.713394	2.25313	0.49725	1.65409	0.487807	0.944379
	LC-MS/MS	Kynurenine	0.924296	0.880649	0.925068	1.2405	0.76639	0.787616	0.852845	0.893976	1.09472	0.877791	1.05338	1.05865	0.929593	0.930029	0.704379	1.0862
	LC-MS/MS	Norepinephrine	0.999497	0.599667	0.929282	1.00586	0.909772	0.897936	0.950434	1.02057	1.06123	1.02568	1.11498	1.34095	0.99388	0.966685	0.967562	0.872202
	LC-MS/MS	Ophthalmic acid	1.14924	1.00488	1.16796	1.7556	0.994063	1.15639	0.435689	1.10644	0.704031	0.157362	2.38447	1.79345	2.85824	0.975225	2.13993	0.473098
	LC-MS/MS	Orotic acid	1.48114	0.934279	0.634878	1.1665	0.726359	1.07886	1.04496	1.28937	1.54044	0.994521	0.682509	1.35689	1.02412	1.29721	0.811972	1.19676
	LC-MS/MS	S-Adenosylhomocysteine	3.22274	1.0769	1.28786	1.16892	0.832219	1.37471	0.822942	1.16836	1.2641	0.43781	0.593229	2.05682	0.947712	0.694756	0.763851	0.885979
	LC-MS/MS	Serotonin	0.66283	1.46364	0.72459	0.417533	2.72724	0.952767	1.54904	1.41623	1.86471	0.227927	1.30241	1.37582	0.295329	1.36014	3.70995	4.00273
	LC-MS/MS	Taurocholic acid	0.32539	0.466632	0.265491	0.170475	0.276197	0.456444	0.113088	0.891542	0.204179	0.387544	4.61985	0.347352	0.0990849	0.418824	15.2765	0.712117
PL	LC-MS/MS	LPC(14:0)	1.32152	1.44643	1.33158	1.00449	1.12301	0.976882	1.09496	1.11978	0.939795	0.858103	1.25273	1.05731	1.15792	1.04908	0.989868	0.888363
PL	LC-MS/MS	LPC(16:0)	1.1514	1.09406	1.08592	0.997458	1.15768	1.0566	1.14254	1.20283	1.00278	0.924547	0.913024	1.01612	1.11251	1.01607	0.707365	1.0753
PL	LC-MS/MS	LPC(16:1)	1.42646	1.38686	1.26201	0.890643	1.27577	1.16165	1.23677	1.33129	0.849033	0.91211	0.965823	0.965414	1.2022	1.00749	0.60153	0.897063
PL	LC-MS/MS	LPC(18:0)	0.927437	0.976494	0.851245	0.871801	1.07128	0.915385	0.995322	1.07591	0.779725	0.980575	0.72189	0.919193	0.882968	0.905561	0.598832	0.767548
PL	LC-MS/MS	LPC(18:1)	1.27503	1.47796	1.20659	0.947857	1.26995	1.08119	1.1473	1.42734	0.841856	0.861165	0.867777	0.797987	1.0716	0.807378	0.455052	0.727669
PL	LC-MS/MS	LPC(18:2)	1.49927	1.55088	1.1564	0.958061	1.35715	1.15572	1.14893	1.20446	0.939904	0.862014	0.892833	0.918109	1.05825	0.846366	0.62403	0.735578
PL	LC-MS/MS	LPC(18:3)	0.902115	0.976792	1.05848	1.17221	1.56411	1.37472	1.06645	1.13683	1.06264	0.797297	0.99962	1.50622	1.12543	1.22744	0.99866	1.30921
PL	LC-MS/MS	LPC(20:0)	1.49424	1.21683	1.07174	1.1081	1.49443	1.22582	1.437	1.20407	1.08752	1.27881	0.582259	1.09458	1.01064	1.08629	0.497148	1.13237
PL	LC-MS/MS	LPC(20:1)	0.982186	1.11831	0.964897	0.833172	0.982749	0.907462	0.983152	1.03482	0.690429	1.18524	0.677265	0.656218	0.849278	0.674457	0.433805	0.681013
PL	LC-MS/MS	LPC(20:2)	1.23517	1.37543	1.09212	0.782949	1.20811	0.985453	0.951955	1.09003	0.673578	1.1094	0.764212	0.614528	0.769065	0.596453	0.395441	0.516376
PL	LC-MS/MS	LPC(20:3)	1.7557	2.44896	1.72734	1.21686	1.7068	1.36007	1.37279	1.53332	0.813656	0.802214	1.02459	0.84635	0.928475	0.719572	0.373242	0.583608
PL	LC-MS/MS	LPC(20:4)	0.810777	1.23132	1.14832	0.872548	1.25885	1.22705	1.14441	1.32189	0.954156	1.06678	1.4566	1.02067	1.09012	0.902892	0.747013	0.763771
PL	LC-MS/MS	LPC(20:5)	1.96015	1.98769	1.09541	0.84044	1.75435	1.01251	1.19561	1.11335	0.775703	0.895508	1.25569	0.883049	0.749973	0.939904	1.08819	0.615563
PL	LC-MS/MS	LPC(22:0)	0.982716	1.04583	1.11003	1.11114	1.0667	0.876597	1.08288	1.34172	1.16151	1.13696	1.04182	1.01636	1.26483	1.16293	0.679972	1.06692
PL	LC-MS/MS	LPC(22:1)	1.17672	1.32354	1.32589	1.32737	1.42445	1.38371	1.34741	1.26219	0.876354	1.22943	0.855597	0.642825	0.969617	0.768767	0.555709	0.999912
PL	LC-MS/MS	LPC(22:6)	1.42124	2.06983	1.6078	1.02612	1.77679	1.44685	1.3947	1.40997	0.858753	0.835629	0.842922	0.947797	0.836176	0.724255	0.492877	0.563892
PL	LC-MS/MS	LPE(16:0)	1.11952	1.12843	1.07034	0.668586	1.10995	1.09593	1.25044	1.05102	0.988489	0.825882	0.918474	0.854707	1.2605	0.941871	0.828116	1.1076
PL	LC-MS/MS	LPE(18:0)	1.09817	1.18432	0.891637	1.11653	1.04383	0.847438	0.988596	1.03462	0.807675	0.804228	1.00547	0.907165	1.08171	0.865371	0.510187	0.920658
PL	LC-MS/MS	LPE(18:1)	1.1215	1.79289	1.42416	0.773392	0.975172	1.17272	0.873882	0.743974	0.576896	0.940244	0.762595	0.672859	1.11627	0.817656	1.00983	1.05618
PL	LC-MS/MS	LPE(18:2)	1.41142	0.779639	1.04875	1.05183	0.849406	0.751591	0.842687	1.24138	0.848128	0.983848	0.575559	0.698446	0.926462	0.736739	0.598468	1.2783
PL	LC-MS/MS	LPE(20:4)	0.644107	0.525916	0.92394	1.02434	1.21626	0.733379	1.1588	1.13294	0.912455	1.15429	0.929872	0.869561	1.04676	0.871267	0.643616	1.0788
PL	LC-MS/MS	LPE(22:6)	0.792291	0.562086	0.866085	0.780081	0.943816	0.825831	1.02995	1.18891	0.840652	0.88591	0.650589	0.644439	1.16434	0.982421	0.563097	1.29788
PL	LC-MS/MS	LPG(20:3)	0.92654	1.06245	1.04847	0.935718	1.03549	1.00569	1.0373	0.975837	0.968564	0.932202	0.971113	0.997774	1.0146	0.986101	0.975086	1.03394
PL	LC-MS/MS	PC(34:5)	2.07669	1.25771	1.0467	0.674378	1.23959	0.507842	1.07037	0.856764	0.609996	0.685917	0.664721	1.02982	0.969068	1.15486	0.453199	0.450768
PL	LC-MS/MS	PC(36:0)	0.748385	0.946461	0.707455	0.932124	1.12699	1.00497	0.823866	0.99469	0.706126	1.031	0.587674	1.0817	0.797715	0.703605	0.597228	0.684503
PL	LC-MS/MS	PC(40:9)	0.54968	0.718075	0.73156	0.664957	0.878009	0.896792	1.17503	1.0699	0.900992	1.26575	0.709826	1.00982	1.0928	1.21448	0.651379	1.14797
PL	LC-MS/MS	PC(42:11)	0.750846	0.955609	0.723352	0.472529	0.701608	0.767643	0.903768	1.05351	0.912414	1.36773	0.520481	0.829198	0.776544	1.09274	0.596579	0.619952
PL	LC-MS/MS	PC(42:6)	1.78534	1.37949	0.899147	1.00311	1.37588	1.00479	1.11155	1.34238	0.78664	0.828846	0.783767	0.90967	0.825623	0.829589	0.596153	0.855052
PL	LC-MS/MS	PC(42:9)	0.634378	1.03829	1.0241	0.933976	0.844444	1.04166	1.01475	1.05188	0.625353	1.14404	0.532851	0.615347	0.800429	0.54954	0.366988	0.858724
PL	LC-MS/MS	PC(44:12)	0.914389	0.98991	0.722947	0.88371	1.36276	0.974578	0.949559	1.73103	0.686838	1.25316	0.356353	0.781105	1.04136	0.952604	0.531205	0.640444
PL	LC-MS/MS	PC(44:7)	1.33396	1.66156	1.7215	1.27492	1.76159	1.50725	1.46445	1.14569	0.910544	1.18707	0.500109	0.898171	0.686593	0.717867	0.317577	0.85292
PL	LC-MS/MS	PE(36:2)	2.35906	0.924986	0.905476	0.842853	0.856688	0.727515	0.845425	0.73547	0.457384	0.635462	0.550112	0.64314	0.617765	0.628754	0.628299	0.713751
PL	LC-MS/MS	PE(38:5)	0.496641	0.460364	0.570689	0.380882	0.644437	0.832941	0.728248	0.813113	0.512115	0.860797	0.480758	0.509451	0.982397	0.709986	0.510838	1.014
PL	LC-MS/MS	PE(40:7)	0.539598	0.535992	0.904282	0.50888	0.556822	1.04086	1.12969	0.940452	0.512343	0.851266	0.684494	0.729377	1.08702	0.768637	0.489629	0.992601
PL	LC-MS/MS	PI(34:2)	1.24439	1.36993	1.09208	1.19354	0.842871	0.880308	1.33835	0.94216	0.830418	0.797209	0.716431	0.882145	1.07389	0.828039	0.742705	0.692886
PL	LC-MS/MS	PI(38:5)	0.816424	0.880576	0.791277	0.796939	0.853422	0.877417	0.87599	1.06459	0.595629	0.971633	1.12172	0.750535	0.764586	0.750405	0.609476	0.476352
PL	LC-MS/MS	PI(40:6)	1.39559	0.721428	0.914172	1.38945	1.34822	1.69283	1.59861	1.62874	1.0765	0.896828	0.546496	1.09903	1.078	0.960457	0.319919	0.440996
LM	LC-MS/MS	10-HDoHE	0.21513	0.220537	0.194284	0.298697	0.224762	0.191087	0.342632	0.2211	0.141461	0.196991	0.235298	0.0976943	0.0671634	0.145223	0.195562	0.14537
LM	LC-MS/MS	11-HETE	0.127788	0.3601	0.45578	0.616936	0.360953	0.432496	0.981133	0.479746	0.228309	0.419562	1.19394	0.31367	0.187944	0.233656	0.514909	0.259837
LM	LC-MS/MS	12-HEPE	0.174498	0.330157	0.13899	0.431508	0.303706	0.295526	0.242227	0.280752	0.228003	0.138864	0.182401	0.162403	0.0610194	0.429883	0.749829	0.250706
LM	LC-MS/MS	12-KETE	0.0059888	0.171006	0.187567	0.502551	0.350397	0.196954	0.39091	0.262327	0.0891561	0.460201	0.384471	0.0787913	0.0414618	0.11511	0.0358964	0.110227
LM	LC-MS/MS	13-HDoHE	0.220168	0.332099	0.30371	0.373454	0.396072	0.258326	0.399148	0.273831	0.181933	0.155599	0.367045	0.125131	0.110958	0.151174	0.176968	0.168946
LM	LC-MS/MS	14-HDoHE	0.291556	0.47382	0.33257	0.671838	0.553479	0.577976	0.417378	0.427931	0.389176	0.250407	0.321362	0.270274	0.154086	0.468573	1.11419	0.501653
LM	LC-MS/MS	15-HETrE	0.104238	0.354933	0.335142	0.447916	0.423809	0.263745	0.59085	0.387884	0.169254	0.447268	0.688525	0.216759	0.0985755	0.193363	0.233878	0.142006
LM	LC-MS/MS	15-KEDE	0.00342012	0.0113783	0.0210017	0.0223632	0.01736	0.0192834	0.0229367	0.0234683	0.00842923	0.0131704	0.0325181	0.0145241	0.0171846	0.00967387	0.00594082	0.0139076
LM	LC-MS/MS	5-KETE	0.001289	0.00544164	0.00525019	0.00836906	0.00582944	0.00634831	0.0056069	0.00733904	0.00317163	0.00326608	0.0076728	0.00299254	0.0033035	0.00331471	0.000960444	0.00433355
LM	LC-MS/MS	Arachidonic acid	9.22086	7.72844	6.02408	12.7176	6.66816	16.7971	5.26552	8.5835	9.65639	9.54738	20.9938	8.94658	9.9123	11.5747	11.8082	11.8288
Class: AmA, amino acid; BCAmA, branched-chain amino acid; EsAmA, essential amino acid; FFA, free fatty acid; LM, lipid mediator; PL, phospho lipid; Sc, saccharide
AA, arachidonic acid; AEA, arachidonoyl ethanolamide; ALA, α-linolenic acid; DGLA, dihomo-γ-linolenic acid; DHA, docosahexaenoic acid; DHET, di-hydroxy-eicosatrienoic acid;
DiHETE, di-hydroxy-eicosatetraenoic acids; DiHOME, di-hydroxy-octadecenoic acid, DPA, docosapentaenoic acid; EDA, eicosadienoic acid;
EET, epoxy-eicosatrienoic acid; EPA, eicosapentaenoic acid; GLA, γ-linolenic acid; HDoHEs, hydroxyl-docosahexaenoic acids; HEDE, hydroxy-eicosadienoic acid;
HEPE, hydroxy-eicosapentaenoic acids; HETE, hydroxy-eicosatetraenoic acids; HODE, hydroxy-octadecadienoic acid; HOTrE, hydroxy-octadecatrienoic acid;
HpEPE, hydroperoxy eicosapentaenoic acid; HpETE, hydroperoxy-eicosatetraenoic acid; KEDE, oxo-eicosadienoic acid; KETE, oxo-eicosatetraenoic acid;
KODE, oxo-octadecadienoic acid; LA, linoleic acid; LT, leukotriene; PG, prostagrandine; TX, thromboxane.

## Sheet: Suppl_Table7
Supplementary Table 7. Results of the metabolome analysis of brain from young mice
Class	instruments	metabolite	Ctrl_1	YKS_1	Ctrl_2	YKS_2	Ctrl_3	YKS_3	Ctrl_4	YKS_4	Ctrl_5	YKS_5	Ctrl_6	YKS_6	Ctrl_7	YKS_7	Ctrl_8	YKS_8
AmA	LC-MS/MS	4-Hydroxyproline	1.10714	1.07481	1.35214	1.08778	1.13154	1.29194	1.09432	1.07111	1.05667	1.28757	0.546721	0.945243	1.27516	1.01414	0.760336	0.630725
AmA	LC-MS/MS	Alanine	1.02912	1.30446	1.20856	1.31873	0.974714	0.851619	1.00223	1.16071	1.28002	1.23121	1.11983	1.13395	1.01395	0.983765	0.800055	0.975497
AmA	LC-MS/MS	Arginine	0.857325	0.847681	0.860596	0.892454	0.830024	0.487714	0.635985	0.640524	0.645562	0.55912	0.725847	0.608241	0.604731	0.666174	0.389591	0.684867
AmA	LC-MS/MS	Asparagine	1.14682	1.21273	1.18141	1.23698	1.10717	1.07183	1.01261	0.98957	0.97163	0.937635	1.01651	1.049	1.05693	1.06735	0.743396	1.02668
AmA	LC-MS/MS	Aspartic acid	1.06571	0.962033	1.04583	1.21048	1.16574	1.21243	0.932319	1.07599	0.881016	0.890901	0.933039	1.02165	0.908038	0.967078	0.683061	0.940468
AmA	LC-MS/MS	Cysteine	0.769842	0.693464	0.715883	0.969489	0.965031	0.704002	0.629436	0.615378	0.983913	1.1813	2.09085	1.65354	1.70111	2.91187	0.557573	1.4516
AmA	LC-MS/MS	Glutamic acid	1.00521	0.980925	0.99839	1.12816	1.04904	1.03122	0.988159	1.02767	0.993928	1.00764	1.00166	1.03249	0.964444	0.993402	0.873363	0.976842
AmA	LC-MS/MS	Glutamine	0.904043	0.916564	0.93153	1.08327	0.985278	0.947484	0.93046	0.963037	0.998025	0.994092	1.11636	0.952503	0.931003	1.00092	0.856491	1.08126
AmA	LC-MS/MS	Glycine	1.03331	0.98512	1.12801	1.18667	1.14168	1.06823	0.938049	1.05012	1.1613	1.17316	1.00947	0.966799	0.905016	1.15924	0.870685	1.23274
AmA	LC-MS/MS	Ornithine	1.03758	0.879065	0.832584	1.1506	0.708546	0.74391	0.518951	0.631286	0.715109	0.746909	0.791133	0.711216	0.647261	1.13026	0.495031	0.654574
AmA	LC-MS/MS	Proline	1.0821	1.2455	1.12609	1.15563	0.830553	0.800415	0.971971	0.987007	1.15718	1.06052	1.25253	1.02481	1.09139	1.06417	0.833186	1.13205
AmA	LC-MS/MS	Serine	1.04809	1.11983	1.19869	1.11759	1.11221	1.09126	1.03108	1.10834	1.13921	1.13789	1.04736	0.994543	0.966549	1.05014	0.813404	1.11804
AmA	LC-MS/MS	Tyrosine	1.1628	1.29575	1.1752	1.12048	0.74851	0.840123	0.794115	0.731297	0.892181	0.921967	2.00301	1.28435	0.968834	0.975163	0.724906	1.82014
BCAmA	LC-MS/MS	Isoleucine	0.909656	1.27441	1.16553	1.24039	0.899098	0.818709	0.807031	0.984524	1.32506	1.1433	1.22904	1.00877	1.18462	1.00192	0.833611	1.11332
BCAmA	LC-MS/MS	Leucine	0.896122	1.11452	1.1362	1.16203	0.959584	0.824612	0.869984	1.03027	1.23046	1.11469	1.23533	1.01621	1.15938	0.996716	0.767352	1.15443
BCAmA	LC-MS/MS	Valine	1.04412	1.25854	1.13268	1.26041	0.981461	1.00006	0.905544	0.986396	1.17894	1.21047	1.39186	1.06396	1.08111	1.07831	0.83421	1.2153
EsAmA	LC-MS/MS	Histidine	0.860985	1.00254	1.1533	1.05951	0.875394	0.877396	0.878925	0.882922	0.941069	0.982988	1.70774	0.945868	0.992485	0.989611	0.731388	1.45209
EsAmA	LC-MS/MS	Lysine	0.813706	0.910393	1.01292	1.05254	0.937657	0.741979	0.80016	0.786199	0.862534	0.840264	0.990907	0.877428	0.874491	0.916404	0.566717	0.778475
EsAmA	LC-MS/MS	Methionine	1.20364	1.21475	1.16649	1.03928	0.790326	0.878679	1.01255	0.935985	1.0225	1.14665	1.59802	1.08238	1.06004	1.11763	0.923962	1.63087
EsAmA	LC-MS/MS	Phenylalanine	0.952621	1.07533	1.05736	1.0469	0.967494	0.941209	0.909205	0.933666	0.994223	1.0065	1.57368	1.04969	1.05553	1.03099	0.764818	1.4256
EsAmA	LC-MS/MS	Threonine	1.11814	1.04304	1.14746	1.20095	1.1198	1.06276	1.02934	1.06028	1.07522	1.06798	0.893022	0.91691	0.848436	0.920692	0.710286	0.887065
EsAmA	LC-MS/MS	Tryptophan	0.942908	1.06097	1.1091	1.16313	0.867353	0.84767	0.770116	0.740259	0.800708	0.854363	1.61961	1.05107	0.799053	0.909509	0.581546	1.37686
FFA	GC-MS/MS	Decanoic acid	1.03479	1.09013	1.0704	1.19305	1.15872	1.19694	1.17642	1.16133	1.45686	1.12	1.11911	1.13908	0.884312	0.98423	1.39275	1.28227
FFA	GC-MS/MS	Lauric acid	1.24649	1.24303	1.22108	1.27591	1.23418	1.29513	1.23597	1.04451	1.49726	1.13368	1.16208	1.26966	0.816777	1.13549	1.37274	1.17267
FFA	GC-MS/MS	Linoleic acid	0.819041	0.612632	1.16861	1.45647	1.26622	1.4211	1.03831	0.845408	0.853514	1.16427	1.00519	0.90764	1.86651	1.37559	0.921819	1.17155
FFA	GC-MS/MS	Margaric acid	1.01147	0.914113	1.29453	1.73648	1.29173	1.89544	1.218	1.08322	0.902484	1.59245	1.35188	1.0341	0.94691	1.06447	1.01333	1.24905
FFA	GC-MS/MS	Myristic acid	1.36199	1.66089	1.17535	1.53367	1.28939	1.42863	1.44271	1.08602	1.74821	1.62713	1.1985	1.20461	0.690249	1.20426	1.655	1.41205
FFA	GC-MS/MS	Nonanoic acid	0.613151	0.684196	0.702423	0.977497	1.11779	1.33869	1.49018	1.12668	1.81153	1.38328	1.39068	1.34828	0.822325	1.0068	1.43303	1.17593
FFA	GC-MS/MS	Octanoic acid	0.854696	0.948647	0.927698	1.00736	1.11183	1.1327	1.12517	1.02906	1.1891	1.02641	1.00614	1.03753	0.829934	1.14566	1.22814	1.13548
FFA	GC-MS/MS	Oleic acid	1.31294	0.870773	1.57684	1.89122	1.22603	1.40033	0.917665	0.812031	0.770525	1.16432	0.93691	0.990927	1.10614	1.12265	0.869874	0.988334
FFA	GC-MS/MS	Palmitic acid	1.20153	0.937983	1.47129	1.73387	1.22341	1.38888	0.93683	0.91152	0.891656	1.20503	0.95896	0.939157	1.30569	1.1789	0.996394	1.01285
FFA	GC-MS/MS	Palmitoleic acid	1.345	0.951042	1.46069	1.80492	1.335	1.36686	1.10525	0.962919	1.09265	1.39517	1.19305	1.10614	0.996026	1.28008	1.00257	1.18017
FFA	GC-MS/MS	Stearic acid	1.17538	0.836042	1.38197	1.77578	1.20643	1.44247	0.970074	0.860669	0.893508	1.11647	0.890379	0.972909	1.07626	1.0874	0.927808	1.09538
FFA	LC-MS/MS	Malic acid	0.986331	0.895367	1.07882	1.10791	1.09422	0.923745	0.998687	1.14785	1.08011	1.02863	1.37542	0.969576	1.17481	0.90806	0.405362	0.771123
LM	LC-MS/MS	11-beta-13,14-dihydro-15-keto-PGF2a	0.0614638	0.0176436	0.0134891	0.0189264	0.0362228	0.0206187	0.0204405	0.0396433	0.0280823	0.025151	0.0366998	0.0287757	0.035351	0.0252756	0.0184804	0.0231212
LM	LC-MS/MS	11-beta-PGF2a	0.700617	0.629893	0.421752	0.572003	0.70632	0.423805	0.713003	0.633387	0.715341	0.770328	0.669666	0.499863	2.34819	0.996607	0.431909	0.550455
LM	LC-MS/MS	11-trans-LTC4	2.3685	0.00698421	0.00312244	0.00957687	0.00579292	0.00133412	0.00738151	0.00679212	0.00577365	0.00878451	0.00247546	0.00345305	0.00762487	0.00578009	0.00323261	0.00918483
LM	LC-MS/MS	12-HHT	0.00204001	0.0275073	0.0187965	0.0325116	0.0191894	0.0157515	0.0368029	0.0224325	0.0427631	0.0310828	0.0322784	0.0246532	0.146988	0.0387186	0.0188131	0.02478
LM	LC-MS/MS	12,13-DiHOME	0.00564435	0.0328303	0.0387233	0.0451241	0.0362307	0.016312	0.0227767	0.0224523	0.0577507	0.0574335	0.0493145	0.0527107	0.018266	0.0330944	0.0243232	0.0401794
LM	LC-MS/MS	13-HODE	0.0368415	0.0172931	0.0248792	0.0121256	0.014991	0.0120063	0.0294729	0.0115878	0.12334	0.0343973	0.0162401	0.0261633	0.012092	0.00604675	0.0153636	0.0271489
LM	LC-MS/MS	13,14-dihydro-15-keto-PGD2	0.0282366	0.0138694	0.00783651	0.0115879	0.0111022	0.00247913	0.0168761	0.00985256	0.00754484	0.00865187	0.00751939	0.0109478	0.00953003	0.00612841	0.00781418	0.0101512
LM	LC-MS/MS	15-deoxy-delta-12,14-PGJ2	0.0028951	0.212968	0.167973	0.131091	0.216986	0.0671463	0.198735	0.139308	0.262679	0.247912	0.18085	0.0887471	0.380543	0.0919489	0.125857	0.141962
LM	LC-MS/MS	6-keto-PGF1a	2.59339	1.25874	0.323986	0.760615	1.34792	0.367452	0.874257	0.461116	1.00493	1.09755	1.05392	0.499964	2.64949	0.682273	0.472004	1.19926
LM	LC-MS/MS	8-iso-PGA2	0.0010655	0.280243	0.185369	0.225723	0.252965	0.135033	0.348357	0.333994	0.412081	0.355561	0.289104	0.154969	0.446096	0.200613	0.167933	0.23727
LM	LC-MS/MS	8-iso-PGE1	0.271467	0.0377129	0.0253021	0.03591	0.0451429	0.0301123	0.0481471	0.0478091	0.0458307	0.0594628	0.0426249	0.0208921	0.0581778	0.0331019	0.0397653	0.0280266
LM	LC-MS/MS	8-iso-PGE2	1.99885	0.337626	0.186456	0.275692	0.40166	0.161033	0.330153	0.219631	0.356001	0.405331	0.337053	0.178224	1.43955	0.435985	0.19301	0.292592
LM	LC-MS/MS	8-iso-PGF2a	0.0884393	0.018239	0.011614	0.0121082	0.012867	0.00918394	0.0157938	0.0139968	0.0137404	0.0163383	0.0132378	0.00956382	0.0568244	0.015023	0.0098718	0.0108789
LM	LC-MS/MS	Arachidonic acid	10.2108	181.643	195.225	207.729	242.854	221.021	292.302	250.506	281.995	260.11	283.264	304.074	345.683	276.189	218.826	317.62
LM	LC-MS/MS	DHA	5.25171	20.813	22.1869	19.4563	23.0609	20.5251	24.6848	22.3711	22.6822	22.3058	27.3411	27.798	32.7554	24.4585	14.9107	24.3144
LM	LC-MS/MS	EPA	1.53716	0.613787	0.365129	0.473572	0.796533	0.406917	0.771398	0.504279	1.05921	0.529927	0.62205	1.15588	0.946377	0.649046	0.534709	0.826154
LM	LC-MS/MS	OEA	2.19217	2.36812	2.02072	2.58551	2.82914	2.32516	2.85802	2.28099	2.97035	2.5265	2.66715	3.2222	4.66208	3.12335	2.23758	3.13205
LM	LC-MS/MS	PGA2	0.00897818	0.303204	0.145891	0.254665	0.281325	0.168815	0.351426	0.292669	0.327047	0.375307	0.266739	0.146889	0.70566	0.133856	0.107702	0.309553
LM	LC-MS/MS	PGD2	0.288439	3.65555	2.18811	2.88271	3.13366	1.94132	3.90988	3.56826	3.56688	4.32317	3.76329	2.06579	4.23852	1.93722	2.4406	3.01153
LM	LC-MS/MS	PGE1	0.0640091	0.0280905	0.0203285	0.0304899	0.0286159	0.0190296	0.033305	0.0378018	0.0367911	0.0375001	0.030492	0.0174318	0.0455729	0.023629	0.017808	0.0286175
LM	LC-MS/MS	PGE2	3.7454	0.352757	0.189268	0.263898	0.421992	0.155205	0.320522	0.205266	0.245176	0.435049	0.376341	0.211345	1.43758	0.408114	0.185781	0.310659
LM	LC-MS/MS	PGF2a	0.107874	0.65321	0.457639	0.595014	0.783431	0.416861	0.816298	0.719968	0.776023	0.833823	0.715286	0.543289	2.43992	1.0118	0.502255	0.56107
LM	LC-MS/MS	PGJ2	0.00543488	0.267189	0.204872	0.2745	0.257058	0.159903	0.33171	0.309529	0.274489	0.416829	0.307268	0.169271	0.364091	0.124717	0.118465	0.275125
LM	LC-MS/MS	TXB1	0.346972	0.0061205	0.00306308	0.00649622	0.00818137	0.00350266	0.00623772	0.00511643	0.00790143	0.00944418	0.00698873	0.00196662	0.000580826	0.00891036	0.00194566	0.00759471
LM	LC-MS/MS	TXB2	0.587159	0.477807	0.251844	0.503846	0.610714	0.279041	0.594027	0.523045	0.578273	0.633868	0.605981	0.383406	1.18922	0.606435	0.313678	0.509559
PL	LC-MS/MS	LPC(16:0)	0.84556	0.89056	0.800788	0.940016	0.895557	0.830196	0.84044	0.881485	1.01442	0.816673	0.81595	1.1963	0.989375	0.820662	0.68348	0.81527
PL	LC-MS/MS	LPC(18:0)	0.741169	0.819879	0.821194	0.870503	0.823197	0.815437	0.814303	0.795084	0.933007	0.828679	0.712815	1.14871	0.96929	0.756205	0.683153	0.869312
PL	LC-MS/MS	LPC(18:2)	0.968237	0.898236	1.08601	0.901858	0.839731	0.899975	0.837092	0.892932	0.954191	0.968176	0.875735	3.20255	1.02656	0.844592	1.10235	0.861107
PL	LC-MS/MS	LPC(20:3)	1.85827	1.00587	0.910413	0.981941	0.994377	0.756136	1.21216	0.922714	1.33881	0.825982	0.680398	2.70015	0.884583	1.06097	0.872027	0.590456
PL	LC-MS/MS	LPC(20:4)	1.07566	1.08076	0.84812	0.89532	1.00501	0.825948	0.931501	0.959584	1.05798	0.970024	0.915469	1.0433	1.02627	0.951888	0.720593	0.718767
PL	LC-MS/MS	PC(34:0)	0.960422	1.07198	1.07216	1.09036	1.04629	1.00206	0.944669	0.950131	1.04984	0.986046	0.884432	0.927816	1.01321	0.998231	0.8593	0.989952
PL	LC-MS/MS	PC(34:1)	0.825007	1.13493	1.03204	1.18546	0.841123	0.835392	1.00083	0.968065	0.998178	0.82872	0.799713	0.971846	0.969242	0.91119	0.785613	0.808011
PL	LC-MS/MS	PC(36:1)	0.859064	0.951055	0.96286	1.10033	0.9952	0.929037	0.920683	0.955346	0.978871	0.932408	0.853151	0.951109	1.0768	1.00132	0.836227	0.93308
PL	LC-MS/MS	PC(36:2)	0.823276	0.88558	0.950302	0.954513	0.97631	0.973311	0.886162	0.930925	0.979568	0.966376	0.790714	0.85074	1.00003	0.920087	0.730592	0.935246
PL	LC-MS/MS	PC(36:3)	0.817235	0.877069	0.97308	0.982393	0.857299	0.917401	0.891615	0.853029	0.977503	0.973958	0.811553	0.858996	0.971998	0.837093	0.711243	0.926468
PL	LC-MS/MS	PC(38:2)	0.804889	0.740618	0.825764	0.763265	0.909666	0.654351	0.770754	0.843738	0.873017	0.938647	0.623121	0.673809	1.05672	0.858482	0.633133	0.875105
PL	LC-MS/MS	LPE(18:1)	0.823099	0.859004	0.96797	0.809499	0.713059	0.932881	0.670191	0.845193	0.998423	0.909233	1.09212	0.883536	0.827237	0.806049	0.895077	0.734072
PL	LC-MS/MS	PE(34:1)	0.763499	0.777399	0.908742	0.89208	0.845872	0.95866	0.737571	0.789644	0.862092	0.865392	0.758889	0.808238	0.835526	0.88504	0.620322	0.823448
PL	LC-MS/MS	PE(36:1)	0.788241	0.735511	0.867806	0.84604	0.839715	0.884289	0.702955	0.752493	0.804911	0.754323	0.754204	0.708821	0.87072	0.67638	0.652614	0.800065
PL	LC-MS/MS	PE(36:2)	0.776869	0.776277	0.870161	0.903786	0.9242	0.920742	0.745318	0.766578	0.83601	0.814924	0.725423	0.83813	0.866172	0.792257	0.588975	0.78457
PL	LC-MS/MS	LPG(20:3)	0.920323	1.01227	1.34697	1.00642	0.931662	0.9415	0.845038	0.833945	0.980357	1.0067	0.909832	1.40388	0.944053	0.942555	1.02154	0.973248
PL	LC-MS/MS	SM(38:1)	0.902028	1.00251	0.892605	1.18119	1.05329	1.12063	0.856774	0.972054	0.959931	0.943576	0.891592	0.933152	1.01788	0.883961	0.698795	1.01811
Sc	GC-MS/MS	Arabinose	1.05511	0.883747	0.994305	1.07107	1.14415	1.30245	2.82363	1.20359	1.03783	0.864156	0.755642	0.795163	0.75574	0.717754	0.732806	0.86144
Sc	GC-MS/MS	Fructose	0.656229	0.688957	0.412549	0.812224	0.685778	1.1373	1.55058	1.43255	1.65953	1.49433	0.696582	1.28949	0.589562	0.408276	1.32259	1.6896
Sc	GC-MS/MS	Galactose	0.4789	0.404149	0.267329	0.595366	0.640781	1.10043	1.55122	1.53593	1.6889	0.918361	0.980583	1.24322	0.537929	0.227655	1.62079	2.30445
Sc	GC-MS/MS	Glucose	0.450162	0.363537	0.228543	0.628024	0.644668	1.14379	1.40856	1.52078	1.58739	0.957946	0.862423	1.22221	0.540684	0.155314	1.69154	2.4435
Sc	GC-MS/MS	Mannose	0.415752	0.363082	0.213508	0.605511	0.598412	1.11163	1.48501	1.48354	1.6552	1.01702	0.957307	1.31689	0.510878	0.120909	1.61759	2.47518
Sc	GC-MS/MS	Sorbose	0.562271	0.596744	0.378337	0.793343	0.657489	1.08324	1.64919	1.5277	1.32903	1.1813	0.913995	1.18967	0.599163	0.351947	1.59736	1.77766
Sc	GC-MS/MS	Sucrose	0.736079	0.592779	0.799835	1.14443	1.28778	2.54882	1.39011	1.07869	1.34181	0.99944	1.05597	1.16009	0.402069	0.37786	1.06199	2.48746
	GC-MS/MS	1,6-Anhydroglucose	0.863191	1.0066	1.06692	1.01151	1.20105	1.00791	1.09696	1.16142	1.16226	1.19547	0.869095	0.9933	0.812743	0.877225	0.944535	0.981694
	GC-MS/MS	1-Hexadecanol	0.833218	0.549758	0.859605	1.31228	0.843329	1.08119	1.00654	1.28086	1.15287	1.16845	1.0839	1.0541	0.90776	1.13997	1.41499	1.32547
	GC-MS/MS	2-Aminoethanol	0.98167	1.03155	1.04973	0.941571	1.11958	0.999663	0.932526	1.00446	1.12944	0.89676	1.00532	1.01182	1.16817	0.980377	0.87529	1.51753
	GC-MS/MS	2-Aminopimelic acid	0.510258	0.447653	0.58467	0.62516	0.542051	1.0668	0.466178	0.49743	0.501074	0.497055	0.523241	0.581004	0.719964	1.24952	0.468449	0.80425
	GC-MS/MS	2-Hydroxybutyric acid	1.29525	1.13999	1.01856	1.098	1.10218	1.03049	0.872651	0.952395	1.22883	0.987774	1.49995	0.962647	0.892908	0.847532	0.673404	1.32512
	GC-MS/MS	2-Hydroxyglutaric acid	1.27111	1.14149	1.32764	1.28847	1.32137	1.26234	1.08666	1.14016	1.24578	1.14181	1.03692	1.19886	1.02793	1.12061	0.741371	1.00504
	GC-MS/MS	2-Hydroxyisobutyric acid	1.11218	1.03054	1.05874	1.00807	1.10487	1.22368	1.09864	1.08056	1.21262	0.993117	0.99411	1.138	0.936908	0.930601	1.09123	1.03222
	GC-MS/MS	2-Hydroxyisovaleric acid	1.15507	1.28824	1.15175	1.36394	1.22604	0.983231	1.02623	0.980371	1.33437	1.09877	1.12322	1.08221	1.05716	1.05212	0.899256	1.06771
	GC-MS/MS	2-Ketobutyric acid	1.01374	0.984431	1.04486	1.04824	1.05448	1.0253	0.531198	1.29561	1.23709	0.924906	0.848295	0.863224	1.2507	0.797226	0.986305	1.14466
	GC-MS/MS	3-Aminopropanoic acid	0.939947	0.897646	1.02295	1.02718	1.05747	0.957117	0.953666	0.974383	1.18055	0.930287	0.754236	1.02561	1.0983	1.0364	0.79165	1.13227
	GC-MS/MS	3-Hydroxybutyric acid	2.16772	1.64583	1.13668	1.37732	1.65886	1.50159	1.25657	0.847539	1.6706	1.39683	1.71736	2.48237	0.618214	1.06693	0.794132	1.35818
	GC-MS/MS	3-Hydroxyisobutyric acid	1.43489	1.31609	1.16465	1.23757	1.34005	1.38042	1.22527	1.00121	1.38474	1.21363	1.25929	1.43948	0.923999	1.22834	0.994175	1.16308
	GC-MS/MS	3-Hydroxyisovaleric acid	1.24968	1.09815	1.20062	1.17136	1.21351	1.2821	1.14367	1.06653	1.15525	1.04395	1.0734	1.12221	1.05448	1.11326	0.955082	1.04594
	GC-MS/MS	3-Hydroxypropionic acid	5.26901	3.22301	3.73282	4.38526	5.62503	4.69837	4.25693	2.17781	5.44172	4.56743	4.57202	4.65799	0.982841	1.03241	1.19604	1.21061
	GC-MS/MS	3-Phosphoglyceric acid	0.573077	0.603728	0.868275	0.934797	0.644788	0.851262	0.46334	0.574439	0.476813	0.671933	0.388504	0.46662	0.235897	0.398318	0.216358	0.361916
	GC-MS/MS	4-Hydroxybenzoic acid	1.12715	0.97672	1.03763	1.15026	1.06363	1.33508	1.14362	1.25147	1.59881	1.02281	0.896674	0.979525	0.820888	0.799454	1.45412	1.40334
	GC-MS/MS	4-Hydroxyphenyllactic acid	1.25424	1.56958	1.64288	1.43045	0.932168	0.800703	0.648249	0.678719	0.600945	0.739879	1.82918	1.06497	0.711227	0.738815	0.619922	2.36589
	GC-MS/MS	5-Aminovaleric acid	1.14196	1.05484	1.21037	1.06868	1.17261	1.19476	1.10063	0.995932	1.04221	1.09082	0.851772	1.11577	0.893847	1.06608	1.00828	1.24246
	GC-MS/MS	5-Methoxytryptamine	1.00703	0.929826	1.38102	1.40167	1.25037	1.34268	0.965715	0.896629	0.86658	1.00521	1.05427	1.3288	1.04099	1.06698	1.11674	1.39232
	GC-MS/MS	5-Oxoproline	0.922755	0.929869	1.07192	1.01319	1.07081	1.11734	0.960142	1.06918	0.94594	0.893203	1.07201	0.9476	1.0391	1.03671	0.709274	1.13214
	GC-MS/MS	Acetylglycine	0.796256	0.909391	0.802179	1.21364	0.925232	1.25264	0.828039	1.36814	1.73523	1.33351	1.21966	1.24265	1.4747	1.42292	1.43255	1.31979
	GC-MS/MS	Aconitic acid	0.874652	0.750217	0.770445	0.819762	0.839586	1.16663	0.685324	0.648361	0.596239	0.61731	0.600791	0.630572	0.833819	1.31559	0.610757	0.929229
	GC-MS/MS	Adipic acid	1.19366	1.13867	1.05693	1.13202	1.32053	1.02764	1.12299	1.30555	0.98015	1.01723	1.23244	1.4547	0.576159	0.793735	0.927793	0.88589
	GC-MS/MS	Azelaic acid	0.768403	0.782551	0.828045	1.09962	1.23821	1.20762	1.19545	1.34354	1.17301	1.18153	1.32839	1.39884	0.619344	0.782637	1.22619	0.932592
	GC-MS/MS	Benzoic acid	2.7643	1.7782	1.46293	1.78247	1.63863	1.86116	1.36165	1.08989	1.27721	1.61184	2.00764	1.46826	0.633471	1.14599	0.771394	1.04374
	GC-MS/MS	Citramalic acid	1.02597	0.785706	0.9955	1.04861	1.09402	1.01549	0.942759	1.15631	1.22305	1.03384	0.980617	1.04023	0.959967	1.0034	0.968913	1.11786
	GC-MS/MS	Dihydroxyacetone phosphate	1.31998	1.14222	1.3231	1.25839	1.20294	1.21732	0.996081	1.0827	0.72589	0.99135	0.6499	0.950874	0.8043	0.736769	0.639803	1.0358
	GC-MS/MS	Glucaric acid	0.85682	0.823322	1.05195	0.930017	0.875846	0.871263	0.689744	0.907318	0.699245	0.716748	0.693053	0.771216	0.943335	0.744663	0.648344	1.00097
	GC-MS/MS	Glucono-1,5-lactone	0.446732	0.390262	0.23621	0.648452	0.670235	1.18434	1.46806	1.50149	1.61632	1.01903	0.915338	1.21459	0.50928	0.167959	1.63884	2.42526
	GC-MS/MS	Glucosamine	0.99032	0.932409	1.08434	0.979462	1.08571	1.11839	0.944417	0.996869	1.00346	1.03011	1.09663	1.14854	1.07119	1.03881	1.34432	1.54782
	GC-MS/MS	Glucuronic acid	0.98329	0.940237	1.0488	1.08705	1.11861	1.0963	0.827859	0.917054	0.886068	0.727056	0.738896	0.751753	0.895636	0.780525	0.876569	0.937916
	GC-MS/MS	Glutaric acid	3.53415	2.2016	2.92681	2.85833	3.92767	2.39455	2.15954	1.73515	2.15545	2.14824	2.69456	2.715	0.700161	0.902224	0.891516	1.05869
	GC-MS/MS	Glyceric acid	1.66156	1.6991	1.58422	1.80949	1.81985	1.79888	1.6177	1.26247	1.71401	1.30381	1.13185	1.20368	0.849192	0.930341	1.07399	1.178
	GC-MS/MS	Glycerol 3-phosphate	1.41508	1.19425	1.38423	1.29625	1.23369	1.21753	0.992766	1.03703	0.693554	1.00434	0.641008	1.00948	0.705663	0.681856	0.654347	1.0608
	GC-MS/MS	Glycerol	0.690001	0.519608	0.332667	0.760909	0.734818	0.977782	1.1984	1.31066	2.22736	0.96729	1.05977	1.02316	0.784256	0.423179	1.97563	2.12954
	GC-MS/MS	Glycolic acid	1.3	1.12849	1.12135	1.05549	1.42012	1.38468	1.25857	1.218	1.43698	1.16522	1.17483	1.25235	0.958028	1.02486	1.07383	1.09247
	GC-MS/MS	Hippuric acid	0.913426	1.18686	1.67376	1.16894	1.14543	1.0847	0.682643	0.872226	0.624246	0.753872	0.715653	0.603891	1.28542	1.32064	1.23989	0.99397
	GC-MS/MS	Hypotaurine	1.42651	0.88128	1.36227	1.72336	0.884661	1.42181	0.82236	1.32175	0.815478	1.2615	1.31098	0.807473	1.88831	1.23347	0.603658	1.28209
	GC-MS/MS	Indol-3-acetic acid	1.05324	0.889756	0.852192	0.841426	1.4064	1.5252	1.34051	0.676987	0.941478	0.770031	0.847449	0.893111	0.424335	1.27138	0.804943	1.11574
	GC-MS/MS	Inositol	1.02724	1.00184	1.18333	1.18499	1.11179	1.10281	0.985289	0.961334	1.00556	1.00772	0.55099	1.06493	1.05985	1.0037	0.905789	0.958861
	GC-MS/MS	Maleic acid	1.22243	1.03265	1.14242	1.42369	1.47106	1.26364	1.24677	1.25901	1.39296	1.40418	1.49418	1.38387	0.983523	0.968956	0.949798	1.14782
	GC-MS/MS	N-Acetylaspartic acid	1.0831	0.981004	1.15569	1.00998	1.06687	1.01885	0.957687	1.01128	0.979739	0.890851	0.935689	0.980712	1.00135	1.01048	0.779813	1.34591
	GC-MS/MS	O-Phosphoethanolamine	1.26866	1.09723	1.47745	2.88207	1.96212	3.25685	1.85918	0.850864	1.56753	1.93218	0.952178	1.23685	0.716387	1.63731	1.01383	1.28541
	GC-MS/MS	Oxalic acid	0.956744	0.75316	1.01631	1.08846	1.12519	1.08208	0.946686	1.07133	1.19978	1.01751	1.1365	1.06311	1.0289	0.940951	0.950767	1.18893
	GC-MS/MS	Putrescine	0.969775	0.979647	1.07873	1.06356	1.19809	1.16767	1.0657	1.15703	1.05652	0.987189	0.911333	1.14355	1.12942	1.04148	1.16415	1.28945
	GC-MS/MS	Sebacic acid	0.880848	1.15634	0.967257	1.16112	0.98698	1.02837	1.10829	1.38255	1.32074	1.1561	1.24825	1.38946	0.560188	0.657638	1.16019	1.13617
	GC-MS/MS	Suberic acid	1.29653	1.40327	1.25535	1.72724	1.83472	1.60879	1.64587	1.59582	1.68574	1.53964	1.38937	1.68995	1.08454	1.13541	1.13454	1.25206
	GC-MS/MS	Tartaric acid	1.05078	1.01391	1.21481	1.44979	1.50323	1.30457	0.958837	0.859881	1.15492	1.17716	1.22962	1.33191	1.12011	0.907924	1.00898	1.14406
	GC-MS/MS	Threonic acid	2.09096	2.0151	2.02351	1.92274	1.57439	1.47371	1.30938	1.32027	1.44786	1.12095	0.852062	1.15384	0.979688	0.962536	0.671226	1.08149
	GC-MS/MS	Triethanolamine	1.03014	0.97358	1.06972	1.01551	1.13022	1.18108	1.03298	1.04417	0.98067	0.931397	0.793081	1.10229	1.04832	1.0582	1.04869	1.16245
	GC-MS/MS	Tyramine	1.04811	1.01754	1.31951	1.26969	1.38704	1.16773	1.15953	1.06228	1.30885	1.29367	1.28533	1.3814	1.34738	1.09715	1.3413	1.4695
	GC-MS/MS	Urea	0.935067	0.832002	0.674762	0.805878	0.833477	1.00251	0.99555	1.07633	1.14783	0.794885	0.564602	0.744875	0.659365	0.532812	0.767586	0.906798
	LC-MS/MS	4-Aminobutyric acid	0.977725	0.972115	0.942863	1.02334	1.14174	1.07115	0.994462	0.933039	1.10516	0.971328	0.927332	1.11827	1.14497	1.02543	0.751553	1.00964
	LC-MS/MS	5-Glutamylcysteine	1.01181	1.05375	1.12874	1.14913	1.09813	1.02141	1.00179	1.06741	0.97764	1.0969	1.18981	1.21521	1.10846	1.08554	0.58193	0.95093
	LC-MS/MS	Acetylcarnitine	0.953698	0.966999	1.11287	1.0948	1.04561	1.1026	0.909832	0.998446	0.976633	0.961574	0.858561	1.03567	0.936498	0.99057	0.589052	0.749078
	LC-MS/MS	Acetylcholine	0.88929	0.986745	1.15098	1.25472	0.840056	1.22884	1.0772	1.13622	1.11013	1.29011	0.926231	1.07279	1.21053	1.10943	0.910784	0.939323
	LC-MS/MS	Adenine	1.44408	1.09308	0.910234	1.21433	1.17926	0.546839	0.991521	1.01318	1.31856	0.999427	1.16711	1.18984	1.15947	0.88694	0.652223	1.34909
	LC-MS/MS	Adenosine	1.05412	0.915896	0.853222	0.949559	1.14196	0.90458	0.840112	0.963623	1.05608	0.962981	1.0998	0.994428	1.29949	0.964609	0.593075	0.984397
	LC-MS/MS	Adenylsuccinic acid	0.5439	0.543625	0.592935	0.638068	0.672415	0.302952	0.601789	0.590418	0.567613	0.409248	0.960434	0.66636	0.520184	0.707732	0.327527	0.930253
	LC-MS/MS	Allantoin	0.738443	0.511234	0.599757	0.772066	0.998351	1.15527	0.508027	0.536583	0.737221	0.687088	0.343924	0.5916	0.525397	0.63172	0.383522	0.376807
	LC-MS/MS	Argininosuccinic acid	1.30305	1.27477	1.03606	1.19937	1.26645	0.889847	0.974316	1.07009	0.959702	0.937198	0.931237	0.882156	0.795922	1.06625	0.691378	0.857958
	LC-MS/MS	Asymmetric dimethylarginine	0.829839	0.918805	0.924452	1.27105	0.870134	1.20515	0.921192	0.991713	0.969302	0.790531	1.20471	0.987973	1.10829	1.05575	0.93282	1.63349
	LC-MS/MS	Carnitine	0.971502	0.990272	1.03542	1.08943	0.931684	1.01042	0.982512	0.97749	1.0269	0.9654	0.896442	1.09719	1.04419	1.00363	0.78867	0.92888
	LC-MS/MS	Carnosine	0.628809	0.93973	0.609659	0.706275	0.638831	0.876084	0.63514	0.708083	0.830715	0.704809	0.849755	0.639296	0.678837	0.9217	0.506736	0.744844
	LC-MS/MS	Choline	0.811929	0.903399	0.929456	0.918943	0.962419	0.829426	0.90182	0.964273	1.11243	0.954504	1.03161	0.994339	1.51009	0.997481	0.770475	1.26056
	LC-MS/MS	Citicoline	1.21026	1.47224	1.2454	1.05157	0.880938	0.992722	0.667751	0.697961	0.737257	0.630735	1.05258	1.14563	1.04739	0.979535	0.602765	0.996547
	LC-MS/MS	Citric acid	0.454371	0.382418	0.582562	0.633698	0.48125	0.730981	0.454903	0.538988	0.470598	0.276259	0.683005	0.397273	0.548681	1.10833	0.168274	0.461077
	LC-MS/MS	Citrulline	1.1032	1.08692	1.10822	1.04095	1.0205	1.10189	0.986474	1.13898	1.01253	1.01189	1.00473	1.07111	0.93447	0.989557	0.67675	1.00219
	LC-MS/MS	Creatine	1.00137	0.988535	1.02559	1.0187	1.01011	1.00903	0.975593	1.01681	1.03423	1.01752	0.995297	1.02845	0.985257	0.976918	0.854506	0.980515
	LC-MS/MS	Creatinine	0.967842	0.9526	1.13838	1.0854	1.03443	1.03347	0.916073	0.944831	0.987856	1.01566	1.04712	1.04693	1.00623	0.999024	0.645842	0.971032
	LC-MS/MS	Cystathionine	0.758622	0.791351	0.977149	0.927211	0.766157	0.669152	0.646436	0.549018	0.679642	0.711568	1.0227	0.691679	0.512091	0.71295	0.596109	1.00603
	LC-MS/MS	Cystine	0.12283	0.225714	0.473048	0.237849	0.669692	1.34648	1.49432	0.349922	0.294108	0.379585	0.488846	0.71868	2.45817	0.749512	0.7842	0.942241
	LC-MS/MS	Cytidine	1.26701	1.15736	1.08413	1.13104	1.17448	1.03163	1.04425	1.08381	1.26951	1.13856	1.23134	1.08139	0.972634	0.779548	0.676442	1.19876
	LC-MS/MS	Cytidine monophosphate	1.05243	1.0178	1.33656	1.30625	1.00243	1.17473	1.12005	1.3256	1.10206	1.35865	0.927251	0.850127	0.869901	1.24528	0.801842	1.09204
	LC-MS/MS	Dopamine	0.841156	0.679584	0.81237	0.951987	0.678306	1.23525	0.742608	0.785525	0.800171	1.07907	0.585101	0.820816	0.541245	1.13358	0.602148	0.668645
	LC-MS/MS	Glutathione	1.14588	1.04024	1.22476	1.28737	1.08096	1.24515	0.998378	1.07209	1.0869	1.2111	1.08834	1.29011	1.05108	1.39419	0.628629	0.915041
	LC-MS/MS	Guanosine	1.05729	0.983303	0.749281	0.903855	1.26609	0.686007	0.803015	0.76076	1.09577	0.874265	1.13963	0.942967	1.16426	0.905058	0.54617	1.07166
	LC-MS/MS	Guanosine monophosphate	0.97557	0.948913	0.786855	1.3362	0.946041	0.794257	0.881357	0.93593	0.944945	1.01841	0.668914	0.561144	0.651626	0.850513	0.620325	0.989197
	LC-MS/MS	Homocysteine	1.12416	1.00841	1.14793	1.08154	1.0878	1.03346	0.951711	0.898138	0.914348	0.846921	0.956229	1.05796	0.852142	0.88092	0.645518	0.895845
	LC-MS/MS	Hypoxanthine	0.77614	0.862087	0.749308	0.722634	1.10275	0.690442	1.02983	0.800733	1.09695	0.805438	1.2629	1.26876	2.00285	1.3101	1.08012	1.54396
	LC-MS/MS	Inosine	0.721557	0.810743	0.655077	0.665756	1.0766	0.680058	0.91638	0.733485	1.08274	0.77606	1.19924	1.32749	1.76006	1.37703	0.886793	1.34168
	LC-MS/MS	Kynurenine	0.910524	0.827964	2.01745	1.61196	0.767432	0.977694	0.743613	0.825487	0.831168	0.650333	1.22052	0.494478	0.543745	0.519126	0.435863	0.919664
	LC-MS/MS	Lactic acid	1.03614	1.05059	1.16147	1.14725	1.19636	0.71142	1.11647	1.106	1.11802	1.09149	1.13133	1.10585	1.02872	0.500269	0.876139	1.02252
	LC-MS/MS	Methionine sulfoxide	1.82246	1.35369	2.08281	0.995949	1.22752	0.973519	0.427749	0.630362	1.42629	1.22067	1.53715	1.34174	1.08902	0.927919	0.0254289	1.78907
	LC-MS/MS	NAD	1.65147	0.823044	1.36715	1.05497	0.82474	1.0739	1.1175	0.988784	0.986086	1.23009	0.491127	0.63399	0.0911167	0.18975	0.355917	0.677787
	LC-MS/MS	Niacinamide	0.670602	0.779489	0.8755	0.877227	1.19812	1.02421	1.14824	1.08463	1.25136	1.04482	1.4456	1.44989	1.70312	1.58153	1.03914	1.43663
	LC-MS/MS	Norepinephrine	0.826229	0.793484	0.770443	1.07647	0.88128	0.660485	0.654191	0.748727	0.743501	0.704227	0.895596	0.764666	0.638157	1.12142	0.510984	0.806423
	LC-MS/MS	Ophthalmic acid	0.981498	0.736317	0.945073	1.12262	0.996261	0.918686	0.776488	1.05073	1.36633	1.10918	1.8501	0.95013	1.06277	1.11645	0.784508	2.22257
	LC-MS/MS	Pyruvic acid	0.718363	0.792743	0.829396	0.828802	0.90234	1.02969	0.939119	0.989649	0.918827	0.904195	0.850842	0.936191	1.03837	0.940469	1.116	1.14511
	LC-MS/MS	S-Adenosylhomocysteine	1.14779	0.959567	0.870942	1.0584	1.04069	0.819457	0.851585	0.888331	1.13189	0.800266	1.08934	0.913061	0.848018	0.722601	0.615075	1.03192
	LC-MS/MS	S-Adenosylmethionine	0.75475	0.744987	0.814911	0.840898	0.752441	0.649542	0.632021	0.653625	0.559417	0.580602	0.856396	0.672984	0.563678	0.685863	0.414952	0.788898
	LC-MS/MS	Serotonin	0.845736	0.889412	0.950213	1.1666	0.973758	0.896743	0.835439	0.865681	0.941434	0.828554	0.846647	1.03401	0.802803	0.923014	0.51414	0.724485
	LC-MS/MS	Succinic acid	1.41894	1.17826	1.23832	1.23138	1.18333	0.974225	1.11007	0.970868	1.23066	1.12364	1.04417	1.04899	0.786683	0.822376	0.635855	0.950902
	LC-MS/MS	Symmetric dimethylarginine	0.521601	0.642497	0.777303	0.845799	0.74674	0.990329	0.816359	0.920354	0.794882	0.882177	1.26669	0.910725	0.904749	0.956397	0.841572	1.13746
	LC-MS/MS	Uridine	1.05567	1.00921	0.914412	0.928215	1.13198	0.881587	1.02484	0.954502	1.19549	1.03848	1.12871	1.23743	1.26365	0.962818	0.780338	1.11159
	LC-MS/MS	Xanthine	1.53211	1.5615	0.73581	0.896378	1.28979	0.867606	1.0331	0.967169	1.11062	1.26733	1.70989	1.21371	1.52539	0.569851	0.648716	0.855968
	LC-MS/MS	AEA	0.164681	0.127695	0.102363	0.0978954	0.162376	0.124623	0.189831	0.130297	0.194243	0.127882	0.236349	0.212571	0.418827	0.28313	0.185376	0.330541
Class: AmA, amino acid; BCAmA, branched-chain amino acid; EsAmA, essential amino acid; FFA, free fatty acid; LM, lipid mediator; PL, phospho lipid; Sc, saccharide
AA, arachidonic acid; AEA, arachidonoyl ethanolamide; ALA, α-linolenic acid; DGLA, dihomo-γ-linolenic acid; DHA, docosahexaenoic acid; DHET, di-hydroxy-eicosatrienoic acid;
DiHETE, di-hydroxy-eicosatetraenoic acids; DiHOME, di-hydroxy-octadecenoic acid, DPA, docosapentaenoic acid; EDA, eicosadienoic acid;
EET, epoxy-eicosatrienoic acid; EPA, eicosapentaenoic acid; GLA, γ-linolenic acid; HDoHEs, hydroxyl-docosahexaenoic acids; HEDE, hydroxy-eicosadienoic acid;
HEPE, hydroxy-eicosapentaenoic acids; HETE, hydroxy-eicosatetraenoic acids; HODE, hydroxy-octadecadienoic acid; HOTrE, hydroxy-octadecatrienoic acid;
HpEPE, hydroperoxy eicosapentaenoic acid; HpETE, hydroperoxy-eicosatetraenoic acid; KEDE, oxo-eicosadienoic acid; KETE, oxo-eicosatetraenoic acid;
KODE, oxo-octadecadienoic acid; LA, linoleic acid; LT, leukotriene; PG, prostagrandine; TX, thromboxane.
